# Supplementary material for: 2-Oxo-2-phenyl­ethyl benzoate
Source: Acta Crystallogr Sect E Struct Rep Online. 2011 May 25;67(Pt 6):o1528. doi: 10.1107/S1600536811018976 (PMC3120516; doi:10.1107/S1600536811018976)
Supplement: Supplementary file 2 [file e-67-o1528-Isup2.hkl]

# 
# h,k,l, Fc-squared, Fo-squared, sigma(Fo-squared) and status flag 
# 
data_I
_shelx_title ' cr09m in P2(1)/c (R.T.)' 
_shelx_refln_list_code          4 
_shelx_F_calc_maximum      107.00 
_exptl_crystal_F_000       504.00 
_reflns_d_resolution_high  0.7093 
 
loop_ 
 _symmetry_equiv_pos_as_xyz 
 'x, y, z' 
 '-x, y+1/2, -z+1/2' 
 '-x, -y, -z' 
 'x, -y-1/2, z-1/2' 
 
_cell_length_a     9.0299 
_cell_length_b    14.1159 
_cell_length_c     9.6379 
_cell_angle_alpha  90.000 
_cell_angle_beta   90.564 
_cell_angle_gamma  90.000 
 
_shelx_F_squared_multiplier     1.000 
 
loop_ 
 _refln_index_h 
 _refln_index_k 
 _refln_index_l 
 _refln_F_squared_calc 
 _refln_F_squared_meas 
 _refln_F_squared_sigma 
 _refln_observed_status 
   1   0   0       65.48       62.50      0.81 o 
   2   0   0     2419.26     2798.33     32.11 o 
   3   0   0      368.05      411.85      4.41 o 
   4   0   0      147.19      116.88      1.33 o 
   5   0   0        2.75        2.08      0.22 o 
   6   0   0      256.43      287.32      3.18 o 
   7   0   0        0.07       -0.22      0.22 o 
   8   0   0       64.07       76.34      1.60 o 
   9   0   0        4.66        4.27      0.76 o 
  10   0   0      225.70      270.25      5.98 o 
  11   0   0        0.22        1.74      0.79 o 
  12   0   0        0.37        0.66      0.85 o 
   1   1   0      269.55      285.48      3.46 o 
   3   1   0        5.20        8.66      0.25 o 
   4   1   0       83.77       79.86      0.74 o 
   5   1   0       19.61       17.15      0.31 o 
   6   1   0      154.28      201.32      1.72 o 
   7   1   0        1.74        2.34      0.21 o 
   8   1   0       85.38      103.95      1.41 o 
   9   1   0        3.01        2.78      0.50 o 
  10   1   0       25.97       33.64      1.09 o 
  11   1   0        0.09        0.10      0.51 o 
  12   1   0       23.36       22.73      0.98 o 
   0   2   0     1000.10      856.15     33.53 o 
   1   2   0       18.27       14.68      0.67 o 
   2   2   0      125.55      117.01      1.00 o 
   3   2   0      740.84      740.29     11.71 o 
   4   2   0      655.22      704.09     11.19 o 
   5   2   0        4.56        7.60      0.22 o 
   6   2   0       25.18       28.02      0.43 o 
   7   2   0       48.10       56.53      0.87 o 
   8   2   0        1.71        0.52      0.26 o 
   9   2   0        0.08       -0.35      0.35 o 
  10   2   0       13.98       16.77      0.82 o 
  11   2   0        0.14        0.02      0.50 o 
  12   2   0        7.91        7.94      0.68 o 
   1   3   0     2714.20     2751.77     64.29 o 
   2   3   0      718.48      664.74     10.02 o 
   3   3   0       28.53       20.27      0.85 o 
   4   3   0        0.08        0.02      0.09 o 
   5   3   0     1532.18     1664.46     20.46 o 
   6   3   0       68.28       84.13      1.44 o 
   7   3   0       28.02       33.22      0.72 o 
   8   3   0        8.46       10.06      0.38 o 
   9   3   0        0.23        0.64      0.31 o 
  10   3   0       11.15       12.93      0.69 o 
  11   3   0        0.32       -0.44      0.44 o 
  12   3   0        0.27        0.58      0.79 o 
   0   4   0        2.67        5.36      0.66 o 
   1   4   0      984.76      952.35     14.74 o 
   2   4   0        1.08        0.12      0.16 o 
   3   4   0       30.30       36.47      0.54 o 
   4   4   0        5.84        3.18      0.16 o 
   5   4   0       32.26       31.86      0.81 o 
   6   4   0       19.61       23.22      0.67 o 
   7   4   0       91.67       94.94      1.12 o 
   8   4   0        0.00       -0.20      0.22 o 
   9   4   0        0.07       -0.06      0.29 o 
  10   4   0        0.91        1.78      0.54 o 
  11   4   0        0.00       -0.52      0.52 o 
  12   4   0        0.00        0.03      0.58 o 
   1   5   0      621.04      686.83     16.62 o 
   2   5   0        2.39        1.90      0.17 o 
   3   5   0      602.60      615.28      7.52 o 
   4   5   0       22.76       23.47      0.85 o 
   5   5   0       17.74       25.63      0.52 o 
   6   5   0       14.56       13.44      0.46 o 
   7   5   0       34.37       35.58      0.67 o 
   8   5   0        0.14        0.09      0.27 o 
   9   5   0        0.19        0.13      0.29 o 
  10   5   0        1.18        1.46      0.39 o 
  11   5   0        0.08        0.34      0.50 o 
  12   5   0        0.05        0.51      0.81 o 
   1   6   0     4168.12     4232.81     82.94 o 
   2   6   0      119.18      130.72      1.25 o 
   3   6   0      194.74      212.71      3.58 o 
   4   6   0      106.70       83.00      1.37 o 
   5   6   0      112.63      113.85      1.43 o 
   6   6   0        3.77        3.52      0.37 o 
   7   6   0        3.35        4.71      0.41 o 
   8   6   0        8.46        8.05      0.52 o 
   9   6   0        0.75        0.79      0.40 o 
  10   6   0        0.10        0.30      0.54 o 
  11   6   0        9.06       11.55      1.48 o 
  12   6   0        0.19        0.53      0.81 o 
   1   7   0     2860.48     3091.45     74.01 o 
   2   7   0        8.75       11.00      0.29 o 
   3   7   0        6.15        5.77      0.22 o 
   4   7   0       70.51       61.94      1.35 o 
   5   7   0       60.67       57.20      1.09 o 
   6   7   0        0.40        0.19      0.31 o 
   7   7   0       11.83       12.04      0.62 o 
   8   7   0        3.13        3.63      0.56 o 
   9   7   0       32.12       37.08      0.98 o 
  10   7   0        0.24        1.23      0.50 o 
  11   7   0        9.88        8.86      1.06 o 
   0   8   0      101.90      112.07      3.35 o 
   1   8   0       35.35       46.09      1.52 o 
   2   8   0       13.57       12.64      0.34 o 
   3   8   0        3.09        3.61      0.20 o 
   4   8   0       26.74       21.13      2.39 o 
   5   8   0       73.33       69.23      1.42 o 
   6   8   0       21.07       20.20      0.75 o 
   7   8   0       11.61       10.25      0.76 o 
   8   8   0       30.49       29.05      1.52 o 
   9   8   0       17.80       18.13      0.83 o 
  10   8   0        5.65        4.62      0.62 o 
  11   8   0        4.28        2.99      0.72 o 
   1   9   0        5.07        6.44      0.55 o 
   2   9   0        0.01        0.92      0.13 o 
   3   9   0        0.02        0.05      0.18 o 
   4   9   0      177.17      166.99      5.02 o 
   5   9   0        2.66        2.86      0.37 o 
   6   9   0      258.56      245.84      5.04 o 
   7   9   0        0.01        0.81      0.55 o 
   8   9   0      101.84       98.28      1.85 o 
   9   9   0        3.63        3.59      0.59 o 
  10   9   0        0.10        0.10      0.54 o 
  11   9   0        0.30        0.14      0.74 o 
   0  10   0      767.57      843.10     20.88 o 
   1  10   0        4.83        4.44      0.91 o 
   2  10   0      144.16      133.88      1.59 o 
   3  10   0        0.07        3.08      1.23 o 
   4  10   0     1037.56     1030.94     11.18 o 
   5  10   0       10.66        9.04      0.81 o 
   6  10   0      401.55      399.63      5.12 o 
   7  10   0        2.47        3.93      0.59 o 
   8  10   0        4.15        2.38      0.58 o 
   9  10   0        8.56        7.55      0.68 o 
  10  10   0        0.20        0.44      0.54 o 
   1  11   0       14.34       12.61      0.82 o 
   2  11   0       81.84       72.10      1.11 o 
   3  11   0       15.96       15.76      0.52 o 
   4  11   0        0.39        0.09      0.49 o 
   5  11   0        6.19       10.26      0.60 o 
   6  11   0      217.05      206.51      3.38 o 
   7  11   0        0.02        0.32      0.48 o 
   8  11   0        1.37        1.31      0.53 o 
   9  11   0        0.24        0.20      0.53 o 
  10  11   0        0.26       -0.34      0.55 o 
   0  12   0        5.01        1.42      0.74 o 
   1  12   0        0.00        0.01      0.50 o 
   2  12   0       18.14       18.49      0.58 o 
   3  12   0        1.22        1.91      0.31 o 
   4  12   0       78.64       80.09      1.34 o 
   5  12   0        1.68        1.87      0.41 o 
   6  12   0        8.72        7.79      0.57 o 
   7  12   0        0.10        0.09      0.46 o 
   8  12   0        1.43        0.52      0.52 o 
   9  12   0        2.90        3.22      0.61 o 
  10  12   0        2.47        2.91      0.71 o 
   1  13   0       55.81       42.06      1.60 o 
   2  13   0       55.04       49.24      1.22 o 
   3  13   0       33.50       28.97      0.68 o 
   4  13   0        0.37        0.41      0.32 o 
   5  13   0       15.10       17.07      0.68 o 
   6  13   0        0.60        0.50      0.42 o 
   7  13   0        1.71        2.02      0.53 o 
   8  13   0        0.76        0.41      0.56 o 
   9  13   0        0.40        0.44      0.54 o 
   0  14   0       75.96       66.92      3.13 o 
   1  14   0        0.69       -0.63      0.63 o 
   2  14   0        6.84        8.24      0.56 o 
   3  14   0        1.82        0.94      0.30 o 
   4  14   0        5.91        8.18      0.58 o 
   5  14   0        3.47        2.97      0.43 o 
   6  14   0        3.64        2.22      0.47 o 
   7  14   0        0.00       -0.46      0.46 o 
   8  14   0        1.50        1.45      0.53 o 
   1  15   0        3.02        4.43      0.94 o 
   2  15   0        0.73        0.36      0.32 o 
   3  15   0        9.87        7.94      0.46 o 
   4  15   0        4.01        4.74      0.50 o 
   5  15   0        6.80       10.51      0.59 o 
   6  15   0        0.52        0.00      0.44 o 
   7  15   0        1.24        0.91      0.52 o 
   8  15   0        0.13        1.33      0.86 o 
   0  16   0        0.43       -1.22      1.46 o 
   1  16   0        3.84        3.12      0.54 o 
   2  16   0        0.54        1.29      0.47 o 
   3  16   0       17.18       24.77      1.41 o 
   4  16   0        1.18        1.42      0.40 o 
   5  16   0        1.74        1.33      0.46 o 
   6  16   0        0.48        0.82      0.51 o 
   7  16   0       18.65       25.16      1.46 o 
   1  17   0        3.03        0.73      0.60 o 
   2  17   0        0.00        0.32      0.49 o 
   3  17   0       27.95       32.70      1.32 o 
   4  17   0        0.14        1.71      0.52 o 
   5  17   0       25.22       37.06      2.10 o 
   6  17   0        0.40        0.14      0.71 o 
   0  18   0        0.00       -1.77      1.83 o 
   1  18   0        1.37        0.00      0.48 o 
   2  18   0        0.05        0.99      0.51 o 
   3  18   0        0.80        1.18      0.39 o 
   4  18   0        3.07        4.60      0.52 o 
   5  18   0        0.93        1.18      0.71 o 
   1  19   0        6.47       13.67      2.97 o 
   2  19   0        6.78       11.81      0.85 o 
   3  19   0        0.76        4.27      1.09 o 
 -12   1   1        6.50        5.21      0.70 o 
 -11   1   1        4.81        6.48      0.65 o 
 -10   1   1       45.14       53.83      1.52 o 
  -9   1   1        6.34        9.79      0.64 o 
  -8   1   1        0.25       -0.26      0.26 o 
  -7   1   1        8.39        8.43      0.31 o 
  -6   1   1        0.07        0.19      0.14 o 
  -5   1   1      150.49      173.58      1.39 o 
  -4   1   1       49.80       50.43      0.59 o 
  -3   1   1     1702.54     1975.51     16.30 o 
  -2   1   1     3087.29     3250.54     38.11 o 
  -1   1   1       53.56       74.17      1.79 o 
   0   1   1     3184.62     2971.59     32.08 o 
   1   1   1     1484.58     1571.22     41.69 o 
   2   1   1      103.18      170.85      2.77 o 
   4   1   1       41.83       41.31      0.46 o 
   5   1   1       14.52       16.80      0.34 o 
   6   1   1       54.25       52.84      0.63 o 
   7   1   1        1.34        0.64      0.19 o 
   8   1   1       20.94       19.38      0.60 o 
   9   1   1        2.76        3.81      0.51 o 
  10   1   1       35.06       38.50      1.14 o 
  11   1   1       16.35       19.52      0.91 o 
  12   1   1        6.20        6.67      0.66 o 
 -12   2   1        3.96        4.04      0.62 o 
 -11   2   1        0.09        0.75      0.50 o 
 -10   2   1       22.57       26.94      0.96 o 
  -9   2   1       41.00       49.28      1.21 o 
  -8   2   1       61.13       73.80      1.07 o 
  -7   2   1       49.86       55.90      0.89 o 
  -6   2   1        3.33        6.06      0.25 o 
  -5   2   1       66.96       64.81      1.09 o 
  -4   2   1      172.95      185.73      2.07 o 
  -3   2   1      305.55      369.57      6.38 o 
  -2   2   1      186.18      166.43      2.10 o 
  -1   2   1       26.21       14.51      0.24 o 
   0   2   1      260.22      227.00      2.91 o 
   1   2   1       77.37       71.17      1.23 o 
   2   2   1       12.07       12.63      0.33 o 
   3   2   1       62.01       62.94      0.83 o 
   4   2   1       32.27       41.92      0.57 o 
   5   2   1       34.88       34.95      0.43 o 
   6   2   1      140.29      161.44      1.55 o 
   7   2   1       13.64       12.82      0.40 o 
   8   2   1      107.64      127.66      1.54 o 
   9   2   1       10.33       15.01      0.56 o 
  10   2   1        1.04        1.64      0.49 o 
  11   2   1        0.81        1.60      0.52 o 
  12   2   1        3.90        3.33      0.57 o 
 -12   3   1        0.79        0.89      0.61 o 
 -11   3   1        3.37        3.81      0.54 o 
 -10   3   1        2.32        3.83      0.51 o 
  -9   3   1        0.79        0.92      0.35 o 
  -8   3   1        1.35        1.31      0.27 o 
  -7   3   1       37.61       39.89      0.71 o 
  -6   3   1       66.06       69.41      0.78 o 
  -5   3   1      199.36      236.16      2.01 o 
  -4   3   1      408.25      494.25      4.96 o 
  -3   3   1     1195.02     1173.68     16.87 o 
  -2   3   1     1804.61     1808.23     22.03 o 
  -1   3   1       19.40       21.72      1.94 o 
   0   3   1     1180.35     1184.26     15.53 o 
   1   3   1      898.34      848.28     13.41 o 
   2   3   1      122.93      126.80      2.67 o 
   4   3   1       39.47       63.40      0.67 o 
   5   3   1        1.05        1.57      0.27 o 
   6   3   1      471.63      526.90      4.54 o 
   7   3   1       16.04       18.05      0.49 o 
   8   3   1       14.72       18.03      0.58 o 
   9   3   1        0.18        0.25      0.30 o 
  10   3   1        9.21       10.60      0.61 o 
  11   3   1        3.34        4.11      0.81 o 
  12   3   1        0.14        0.05      0.61 o 
 -12   4   1        0.09       -0.12      0.57 o 
 -11   4   1        1.71        2.68      0.78 o 
 -10   4   1        0.17        0.12      0.48 o 
  -9   4   1        5.56        6.66      0.38 o 
  -8   4   1       31.31       34.64      0.65 o 
  -7   4   1        0.07        0.63      0.26 o 
  -6   4   1      254.13      276.33      2.53 o 
  -5   4   1      438.61      461.47      3.75 o 
  -4   4   1       43.13       40.91      0.59 o 
  -3   4   1      442.61      425.75      4.41 o 
  -2   4   1      253.51      250.44     10.65 o 
  -1   4   1       80.48       81.11      1.57 o 
   0   4   1        7.19       10.85      0.55 o 
   1   4   1      185.54      195.88      3.85 o 
   2   4   1      387.33      381.19      4.67 o 
   3   4   1       17.87       20.51      0.49 o 
   4   4   1      147.24      139.61      2.68 o 
   5   4   1      681.95      720.30      6.51 o 
   6   4   1        2.40        5.01      0.48 o 
   7   4   1       31.87       34.19      0.65 o 
   8   4   1       36.50       37.95      0.72 o 
   9   4   1        2.09        1.84      0.37 o 
  10   4   1        6.06        7.59      0.54 o 
  11   4   1        1.32        1.17      1.00 o 
  12   4   1        0.02        0.26      0.61 o 
 -12   5   1        1.51        1.04      0.84 o 
 -11   5   1        2.48        2.99      0.84 o 
 -10   5   1        8.77       11.95      0.60 o 
  -9   5   1        0.17        0.54      0.30 o 
  -8   5   1        2.24        1.71      0.28 o 
  -7   5   1        0.07        0.42      0.20 o 
  -6   5   1        2.28        2.17      0.24 o 
  -5   5   1       16.61       17.61      0.49 o 
  -4   5   1      545.18      535.44      5.25 o 
  -3   5   1        4.37        5.99      0.33 o 
  -2   5   1      510.31      561.60      8.14 o 
  -1   5   1       64.96       71.17      1.94 o 
   0   5   1       39.47       20.65      0.42 o 
   1   5   1      295.91      295.16      4.98 o 
   2   5   1      540.58      493.66      7.44 o 
   3   5   1       93.35       89.99      1.24 o 
   4   5   1       59.94       82.33      1.06 o 
   5   5   1       78.65       71.92      0.92 o 
   6   5   1       19.88       20.76      0.56 o 
   7   5   1       60.26       61.33      0.88 o 
   8   5   1        0.06        0.11      0.25 o 
   9   5   1        1.62        3.35      0.35 o 
  10   5   1        1.53        1.03      0.40 o 
  11   5   1        0.65        1.18      0.54 o 
  12   5   1        0.45        0.49      0.82 o 
 -12   6   1        0.72        1.64      0.86 o 
 -11   6   1        0.79        2.38      0.81 o 
 -10   6   1        5.43        5.46      0.61 o 
  -9   6   1       11.71       12.03      0.58 o 
  -8   6   1        0.89        0.76      0.33 o 
  -7   6   1       18.47       16.89      0.53 o 
  -6   6   1        1.04        0.46      0.21 o 
  -5   6   1       26.25       27.17      0.57 o 
  -4   6   1       56.57       52.78      0.73 o 
  -3   6   1       79.93       92.62      1.66 o 
  -2   6   1      239.02      224.52      2.99 o 
  -1   6   1      399.00      407.71      5.31 o 
   0   6   1        2.97        0.78      0.13 o 
   1   6   1     1538.97     1459.44     16.56 o 
   2   6   1        0.01        4.71      0.57 o 
   3   6   1      108.23      103.05      1.13 o 
   4   6   1       43.90       44.09      0.84 o 
   5   6   1        0.35        0.62      0.26 o 
   6   6   1        3.82        2.82      0.32 o 
   7   6   1        9.11        8.59      0.47 o 
   8   6   1        0.02        0.26      0.34 o 
   9   6   1       13.96       16.01      0.68 o 
  10   6   1        0.23        0.80      0.56 o 
  11   6   1        7.73       10.46      1.79 o 
  12   6   1        0.00       -0.74      0.79 o 
 -11   7   1        0.15        1.80      1.37 o 
 -10   7   1        0.76        1.94      0.50 o 
  -9   7   1       12.67       13.88      0.71 o 
  -8   7   1        3.47        3.57      0.51 o 
  -7   7   1        6.93        6.67      0.48 o 
  -6   7   1        2.35        2.91      0.35 o 
  -5   7   1       18.10       14.41      0.54 o 
  -4   7   1       78.95       74.09      2.38 o 
  -3   7   1        3.34        8.57      0.32 o 
  -2   7   1      608.67      637.74      6.68 o 
  -1   7   1       88.20       68.62      1.42 o 
   0   7   1      666.01      748.57      9.05 o 
   1   7   1      175.84      185.89      2.57 o 
   2   7   1       65.27       75.48      1.13 o 
   3   7   1      199.50      169.90      1.95 o 
   4   7   1       64.48       64.82      1.32 o 
   5   7   1       12.62       11.40      0.59 o 
   6   7   1       13.59       13.66      0.55 o 
   7   7   1        4.51        5.07      0.42 o 
   8   7   1        8.30        9.75      0.56 o 
   9   7   1        0.50        0.94      0.44 o 
  10   7   1        3.28        4.18      0.67 o 
  11   7   1        0.16       -0.30      0.61 o 
 -11   8   1       11.26       10.67      1.04 o 
 -10   8   1        3.00        3.32      0.64 o 
  -9   8   1        2.55        2.93      0.58 o 
  -8   8   1        0.25        0.71      0.50 o 
  -7   8   1       16.90       18.15      0.70 o 
  -6   8   1       39.42       35.92      0.85 o 
  -5   8   1       33.18       31.45      0.82 o 
  -4   8   1       87.08       82.61      3.35 o 
  -3   8   1       11.14        8.52      0.38 o 
  -2   8   1       56.99       54.49      1.57 o 
  -1   8   1       65.53       74.93      1.07 o 
   0   8   1       23.85       29.41      0.57 o 
   1   8   1       19.15       25.66      0.53 o 
   2   8   1       10.80       13.21      0.44 o 
   3   8   1        0.11        0.70      0.15 o 
   4   8   1      148.95      138.76      3.54 o 
   5   8   1       80.14       79.09      1.79 o 
   6   8   1        1.06        1.97      0.44 o 
   7   8   1        0.33        1.78      0.44 o 
   8   8   1       14.49       14.37      0.74 o 
   9   8   1       22.86       19.26      0.86 o 
  10   8   1        2.46        3.28      0.59 o 
  11   8   1        0.73        1.08      0.66 o 
 -11   9   1        2.30        1.55      0.79 o 
 -10   9   1        1.87        1.36      0.59 o 
  -9   9   1       20.02       21.22      0.95 o 
  -8   9   1       76.87       71.02      1.88 o 
  -7   9   1        2.08        5.07      0.55 o 
  -6   9   1       58.58       51.67      1.16 o 
  -5   9   1      187.49      166.93      2.15 o 
  -4   9   1       21.23       23.81      1.67 o 
  -3   9   1        3.63        3.35      0.23 o 
  -2   9   1      161.04      156.46      3.68 o 
  -1   9   1        2.89        1.54      0.21 o 
   0   9   1      159.51      162.11      2.62 o 
   1   9   1       12.46       11.74      0.36 o 
   2   9   1       51.41       54.87      0.94 o 
   3   9   1        2.89        1.71      0.30 o 
   4   9   1       55.98       50.99      1.85 o 
   5   9   1       37.21       37.52      1.23 o 
   6   9   1       32.89       26.23      1.74 o 
   7   9   1      253.61      248.93      3.28 o 
   8   9   1        8.45        7.87      0.67 o 
   9   9   1        5.00        4.41      0.61 o 
  10   9   1        0.17        0.21      0.54 o 
  11   9   1        0.08        0.12      0.74 o 
 -10  10   1        0.01        0.30      0.57 o 
  -9  10   1        2.01        0.93      0.58 o 
  -8  10   1        0.14        0.11      0.52 o 
  -7  10   1       71.37       69.25      1.33 o 
  -6  10   1       69.89       62.68      1.40 o 
  -5  10   1       14.48       18.64      0.73 o 
  -4  10   1       22.82       22.18      1.20 o 
  -3  10   1      251.19      251.17      3.17 o 
  -2  10   1       88.50       73.00      3.52 o 
  -1  10   1      196.66      161.68      2.05 o 
   0  10   1        3.21        4.22      0.70 o 
   1  10   1      177.36      164.82      2.38 o 
   2  10   1        9.78       13.08      1.24 o 
   3  10   1      238.46      229.59      2.91 o 
   4  10   1      152.73      137.67      3.34 o 
   5  10   1       27.60       31.32      1.39 o 
   6  10   1       37.01       32.15      1.80 o 
   7  10   1       24.67       22.33      0.89 o 
   8  10   1       17.15       16.30      0.79 o 
   9  10   1       12.78       11.81      0.76 o 
  10  10   1        0.49        0.22      0.55 o 
 -10  11   1        0.06        0.59      0.60 o 
  -9  11   1        8.59        6.84      0.71 o 
  -8  11   1        1.46        0.97      0.53 o 
  -7  11   1        4.81        6.05      0.55 o 
  -6  11   1       55.23       49.19      1.39 o 
  -5  11   1      155.88      144.56      2.15 o 
  -4  11   1      115.71      105.00      1.47 o 
  -3  11   1      221.11      216.01      5.21 o 
  -2  11   1       10.44        8.76      0.89 o 
  -1  11   1        0.52        0.41      0.37 o 
   0  11   1        0.66        2.16      0.21 o 
   1  11   1        3.85        3.32      0.43 o 
   2  11   1       16.09       13.49      0.69 o 
   3  11   1       76.87       75.74      2.32 o 
   4  11   1      122.53      109.83      1.68 o 
   5  11   1      198.02      192.56      2.72 o 
   6  11   1      131.54      120.32      2.27 o 
   7  11   1        2.34        2.24      0.52 o 
   8  11   1        0.83        1.44      0.53 o 
   9  11   1        0.87        1.67      0.57 o 
  10  11   1        1.92        1.65      0.60 o 
 -10  12   1        1.06        0.59      0.77 o 
  -9  12   1        0.38       -0.04      0.55 o 
  -8  12   1        0.24       -0.46      0.50 o 
  -7  12   1        0.56        0.43      0.46 o 
  -6  12   1        1.14        1.94      0.41 o 
  -5  12   1        9.52       10.23      0.56 o 
  -4  12   1       85.32       78.22      1.21 o 
  -3  12   1       64.64       52.98      0.87 o 
  -2  12   1       24.00       22.38      0.78 o 
  -1  12   1        0.46        0.01      0.28 o 
   0  12   1        0.10        0.27      0.31 o 
   1  12   1       19.80       16.63      0.60 o 
   2  12   1       48.97       39.10      0.95 o 
   3  12   1       24.37       21.28      0.57 o 
   4  12   1       25.26       25.60      1.23 o 
   5  12   1        5.59        5.89      0.62 o 
   6  12   1        1.87        3.22      0.48 o 
   7  12   1       16.21       15.34      0.73 o 
   8  12   1        0.04        0.22      0.57 o 
   9  12   1        0.01       -0.26      0.54 o 
  10  12   1        0.00       -0.71      0.71 o 
  -9  13   1        0.46        1.27      0.59 o 
  -8  13   1        2.19        1.50      0.54 o 
  -7  13   1        0.07        0.31      0.47 o 
  -6  13   1        1.10        1.13      0.40 o 
  -5  13   1        0.14       -0.12      0.34 o 
  -4  13   1       24.57       21.07      0.91 o 
  -3  13   1        0.59        0.48      0.31 o 
  -2  13   1        0.68        2.06      0.31 o 
  -1  13   1       26.50       19.90      0.62 o 
   0  13   1       30.16       24.37      0.67 o 
   1  13   1        6.43        6.38      0.43 o 
   2  13   1       36.02       29.42      0.91 o 
   3  13   1        6.28        5.98      0.43 o 
   4  13   1        0.00        0.32      0.32 o 
   5  13   1        0.06       -0.36      0.36 o 
   6  13   1       10.64        9.94      0.59 o 
   7  13   1        1.10        0.81      0.48 o 
   8  13   1        3.43        4.07      0.58 o 
   9  13   1        0.14        0.29      0.55 o 
  -8  14   1        0.12        0.54      0.53 o 
  -7  14   1        1.42        0.60      0.49 o 
  -6  14   1        4.37        4.97      0.63 o 
  -5  14   1        0.88        1.11      0.36 o 
  -4  14   1        7.14        8.03      0.44 o 
  -3  14   1        0.07        0.41      0.30 o 
  -2  14   1       15.12       13.65      0.64 o 
  -1  14   1       32.55       23.85      0.79 o 
   0  14   1      101.54       89.02      1.48 o 
   1  14   1       34.13       31.13      0.84 o 
   2  14   1       22.75       20.74      1.21 o 
   3  14   1       10.88       10.21      0.80 o 
   4  14   1        3.28        3.89      0.46 o 
   5  14   1        7.10        8.06      0.51 o 
   6  14   1        0.21        0.02      0.42 o 
   7  14   1        4.35        5.04      0.60 o 
   8  14   1        0.00       -0.02      0.51 o 
  -8  15   1        0.01        0.11      0.81 o 
  -7  15   1        0.44        0.35      0.51 o 
  -6  15   1        1.18        0.78      0.46 o 
  -5  15   1        1.94        1.98      0.47 o 
  -4  15   1        5.61        6.74      0.43 o 
  -3  15   1        1.11        0.71      0.29 o 
  -2  15   1        8.30        5.56      0.40 o 
  -1  15   1        1.45        1.36      0.54 o 
   0  15   1        1.41        1.43      0.33 o 
   1  15   1        4.36        2.40      0.40 o 
   2  15   1       16.32       14.66      0.73 o 
   3  15   1        1.10        1.34      0.48 o 
   4  15   1        2.80        2.34      0.38 o 
   5  15   1        2.46        2.49      0.44 o 
   6  15   1        1.84        1.52      0.47 o 
   7  15   1        0.39        0.31      0.49 o 
   8  15   1        0.02        0.75      0.87 o 
  -7  16   1        3.92        5.61      0.96 o 
  -6  16   1        0.77        0.80      0.51 o 
  -5  16   1        0.32        0.47      0.45 o 
  -4  16   1        0.87        0.80      0.40 o 
  -3  16   1        4.25        6.29      0.45 o 
  -2  16   1        1.39        2.61      0.37 o 
  -1  16   1        3.11        2.74      0.42 o 
   0  16   1        6.37        9.30      0.90 o 
   1  16   1        0.65        0.70      0.43 o 
   2  16   1        3.78        5.90      0.57 o 
   3  16   1       10.72       13.07      0.77 o 
   4  16   1        0.11       -0.13      0.37 o 
   5  16   1        0.43        0.85      0.50 o 
   6  16   1        0.48        1.98      0.52 o 
   7  16   1        1.82        2.22      0.91 o 
  -6  17   1        3.80        6.65      0.91 o 
  -5  17   1        0.81        2.28      0.52 o 
  -4  17   1        1.81        3.85      0.49 o 
  -3  17   1        5.94        7.44      0.49 o 
  -2  17   1       15.84       19.23      0.76 o 
  -1  17   1        3.04        4.69      0.50 o 
   0  17   1        0.01        0.50      0.45 o 
   1  17   1        0.10        0.38      0.47 o 
   2  17   1        0.00        0.75      0.51 o 
   3  17   1        1.10        1.78      0.59 o 
   4  17   1       24.51       36.84      1.61 o 
   5  17   1        0.81        0.55      0.49 o 
   6  17   1        0.02       -0.74      0.74 o 
  -5  18   1        1.77        0.46      1.07 o 
  -4  18   1        0.94        0.71      0.46 o 
  -3  18   1        1.97        3.61      0.72 o 
  -2  18   1        3.94        5.88      0.58 o 
  -1  18   1        9.23       12.89      0.86 o 
   0  18   1        0.09       -0.60      0.87 o 
   1  18   1        4.30        8.99      0.92 o 
   2  18   1        4.22        4.94      0.62 o 
   3  18   1        0.09       -0.09      0.54 o 
   4  18   1        2.44        3.03      0.48 o 
   5  18   1        1.87        0.20      0.74 o 
  -3  19   1        0.04        2.63      0.50 o 
  -2  19   1        7.30       10.15      2.07 o 
  -1  19   1        9.33       12.42      1.48 o 
   0  19   1        2.61        6.09      1.57 o 
   1  19   1        0.01        1.44      0.62 o 
   2  19   1        0.03       -0.63      0.67 o 
   3  19   1       15.93       26.53      2.27 o 
 -12   0   2        4.37        5.93      0.96 o 
 -11   0   2       13.79       13.17      1.11 o 
 -10   0   2        0.02        0.52      0.70 o 
  -9   0   2       82.92       89.88      2.53 o 
  -8   0   2      193.12      203.24      4.60 o 
  -7   0   2       69.97       69.41      1.19 o 
  -6   0   2       25.81       26.58      1.10 o 
  -5   0   2      222.59      257.39      3.32 o 
  -4   0   2     2638.53     2845.87     28.16 o 
  -3   0   2     2257.32     2489.60     34.16 o 
   0   0   2     1502.82     1423.54     22.35 o 
   1   0   2    11448.70    10941.91    162.85 o 
   3   0   2     6146.81     6248.18     92.84 o 
   4   0   2      383.99      413.66      8.20 o 
   5   0   2        4.22        2.76      0.26 o 
   6   0   2      170.69      157.73      2.31 o 
   7   0   2        3.23        1.67      0.40 o 
   8   0   2      143.28      159.99      2.76 o 
   9   0   2      133.52      149.46      3.57 o 
  10   0   2        5.33        7.38      0.93 o 
  11   0   2       16.67       16.72      1.19 o 
  12   0   2        9.47       13.10      1.10 o 
 -12   1   2        0.01       -0.40      0.55 o 
 -11   1   2       21.06       21.91      0.95 o 
 -10   1   2        8.73        7.47      0.63 o 
  -9   1   2       32.98       37.85      1.10 o 
  -8   1   2       38.10       43.44      0.83 o 
  -7   1   2       45.93       46.92      0.88 o 
  -6   1   2       59.90       55.80      0.78 o 
  -5   1   2       11.31       11.33      0.30 o 
  -4   1   2     1266.59     1448.22     12.11 o 
  -3   1   2      827.75      884.14      8.31 o 
  -2   1   2      702.31      711.20      6.47 o 
  -1   1   2     4039.80     4055.79     40.88 o 
   0   1   2      139.32      127.45      1.17 o 
   1   1   2    10807.12    10094.05    107.73 o 
   2   1   2      133.64      151.56      1.43 o 
   3   1   2     1161.32     1173.64      9.68 o 
   4   1   2     1924.13     2171.73     17.28 o 
   5   1   2        1.78        3.02      0.20 o 
   6   1   2       49.64       52.15      0.65 o 
   7   1   2       30.07       33.76      0.54 o 
   8   1   2       67.96       79.34      1.16 o 
   9   1   2        2.20        1.94      0.47 o 
  10   1   2        0.48       -0.50      0.60 o 
  11   1   2       32.45       34.90      1.10 o 
  12   1   2        2.87        3.41      0.59 o 
 -12   2   2        0.10        0.22      0.55 o 
 -11   2   2        1.45        2.08      0.54 o 
 -10   2   2        4.81        4.02      0.55 o 
  -9   2   2        9.32       13.01      0.71 o 
  -8   2   2       65.22       72.90      1.20 o 
  -7   2   2        0.64        0.42      0.27 o 
  -6   2   2       64.92       57.67      0.71 o 
  -5   2   2       77.39       67.96      0.81 o 
  -4   2   2      482.62      541.64      6.12 o 
  -3   2   2       43.10       47.03      0.61 o 
  -2   2   2      668.91      616.21      5.55 o 
  -1   2   2      220.53      196.71      2.86 o 
   0   2   2       32.93       24.94      0.41 o 
   1   2   2       16.15       18.92      0.32 o 
   2   2   2     1395.12     1391.41     20.84 o 
   3   2   2      524.55      516.59      4.52 o 
   4   2   2       62.59       68.26      0.66 o 
   5   2   2        3.89        2.97      0.17 o 
   6   2   2       18.31       21.81      0.44 o 
   7   2   2        2.82        1.97      0.22 o 
   8   2   2        0.68        0.66      0.29 o 
   9   2   2       47.44       52.10      1.47 o 
  10   2   2       18.86       19.79      1.27 o 
  11   2   2        2.16        2.77      0.53 o 
  12   2   2        1.76        1.76      0.66 o 
 -12   3   2        1.20        0.92      0.54 o 
 -11   3   2        1.87        3.45      0.54 o 
 -10   3   2        7.27        6.94      0.59 o 
  -9   3   2       13.48       14.63      0.64 o 
  -8   3   2       46.67       46.97      0.72 o 
  -7   3   2       96.31       99.86      1.20 o 
  -6   3   2      168.11      192.44      1.81 o 
  -5   3   2      156.91      156.39      1.40 o 
  -4   3   2       15.28       17.43      0.30 o 
  -3   3   2      812.40      796.83      6.68 o 
  -2   3   2       80.37       94.49      1.28 o 
  -1   3   2       14.72       42.93      5.46 o 
   0   3   2      757.81      686.37      6.15 o 
   1   3   2     3173.09     2905.03     30.63 o 
   2   3   2      281.13      291.03      3.53 o 
   3   3   2     2359.18     2370.49     21.63 o 
   4   3   2      331.24      370.37      3.35 o 
   5   3   2        0.75        1.68      0.15 o 
   6   3   2      124.34      136.51      1.42 o 
   7   3   2       39.62       39.95      0.64 o 
   8   3   2        5.51        7.47      0.35 o 
   9   3   2        1.83        2.42      0.34 o 
  10   3   2        0.16       -0.16      0.52 o 
  11   3   2        0.00       -0.34      0.81 o 
  12   3   2        0.01       -0.59      0.59 o 
 -12   4   2        0.15        1.20      0.85 o 
 -11   4   2        0.80        0.17      0.52 o 
 -10   4   2        1.78        3.00      0.49 o 
  -9   4   2        8.72        8.33      0.46 o 
  -8   4   2        2.41        1.88      0.27 o 
  -7   4   2        0.05       -0.20      0.21 o 
  -6   4   2       39.76       45.95      0.71 o 
  -5   4   2       40.06       41.71      0.56 o 
  -4   4   2       29.99       28.79      0.52 o 
  -3   4   2       54.23       58.05      0.64 o 
  -2   4   2        4.59        6.27      0.49 o 
  -1   4   2       85.51      106.42      1.57 o 
   0   4   2      236.78      197.90      2.98 o 
   1   4   2      763.79      703.41      9.47 o 
   2   4   2        2.71        9.92      0.31 o 
   3   4   2      129.29      140.25      1.44 o 
   4   4   2      254.17      282.88      2.60 o 
   5   4   2      148.88      167.70      1.59 o 
   6   4   2       85.88       99.61      1.19 o 
   7   4   2       16.94       16.07      0.49 o 
   8   4   2        0.78        0.66      0.28 o 
   9   4   2        0.03        0.73      0.36 o 
  10   4   2        2.29        1.73      0.43 o 
  11   4   2        0.00       -0.57      0.57 o 
  12   4   2        0.84        0.24      0.62 o 
 -12   5   2        1.67        1.93      0.86 o 
 -11   5   2        0.22        0.58      0.77 o 
 -10   5   2        1.09        2.29      0.69 o 
  -9   5   2        2.40        2.39      0.38 o 
  -8   5   2        7.22        6.18      0.39 o 
  -7   5   2       25.48       25.95      0.63 o 
  -6   5   2        6.01        5.88      0.33 o 
  -5   5   2        0.47        0.45      0.19 o 
  -4   5   2      268.32      304.52      3.09 o 
  -3   5   2       51.90       36.31      0.68 o 
  -2   5   2       51.50       50.46      0.84 o 
  -1   5   2       92.34       88.41      1.58 o 
   0   5   2     1010.89     1004.41     49.22 o 
   1   5   2        0.41        1.49      0.21 o 
   2   5   2      109.71      111.36      1.17 o 
   3   5   2        2.18        1.89      0.22 o 
   4   5   2      289.62      325.81      2.99 o 
   5   5   2        0.31        0.55      0.16 o 
   6   5   2       30.11       33.75      0.60 o 
   7   5   2        0.08        0.25      0.23 o 
   8   5   2        5.41        5.71      0.36 o 
   9   5   2        0.07        0.22      0.34 o 
  10   5   2        0.09       -0.32      0.41 o 
  11   5   2        1.81        1.49      0.57 o 
  12   5   2        1.45        0.27      0.85 o 
 -11   6   2        0.06       -0.15      1.44 o 
 -10   6   2        1.44        1.36      0.50 o 
  -9   6   2        1.49        1.97      0.37 o 
  -8   6   2       10.56        9.96      0.46 o 
  -7   6   2        9.44        8.02      0.41 o 
  -6   6   2       12.53       12.13      0.45 o 
  -5   6   2      257.91      243.61      3.13 o 
  -4   6   2        9.38        6.54      0.25 o 
  -3   6   2        3.66        4.74      0.35 o 
  -2   6   2     1591.69     1751.68     22.04 o 
  -1   6   2      463.32      477.08      7.49 o 
   0   6   2       56.82       39.15      0.99 o 
   1   6   2      450.42      442.83      7.18 o 
   2   6   2     1828.78     1752.41     17.28 o 
   3   6   2       93.53       87.17      1.00 o 
   4   6   2      271.93      262.04      3.00 o 
   5   6   2        3.43        6.76      0.42 o 
   6   6   2        2.01        1.91      0.36 o 
   7   6   2        0.46        0.43      0.24 o 
   8   6   2        0.79        1.08      0.29 o 
   9   6   2        4.69        3.55      0.42 o 
  10   6   2        0.20        0.21      0.40 o 
  11   6   2        0.08       -1.34      1.34 o 
 -11   7   2        0.02       -0.33      0.83 o 
 -10   7   2       11.39       10.03      0.67 o 
  -9   7   2        4.37        4.34      0.53 o 
  -8   7   2        1.47        2.17      0.42 o 
  -7   7   2       25.52       24.40      0.79 o 
  -6   7   2       42.20       34.25      0.87 o 
  -5   7   2        1.12        1.51      0.29 o 
  -4   7   2        6.90       11.25      0.60 o 
  -3   7   2      855.93      858.77     15.06 o 
  -2   7   2        2.63        4.81      0.28 o 
  -1   7   2      349.84      395.87      5.59 o 
   0   7   2     1307.87     1380.52     15.65 o 
   1   7   2      924.54      934.99     12.89 o 
   2   7   2        6.04        5.30      0.31 o 
   3   7   2      221.49      230.15      2.17 o 
   4   7   2       32.89       37.31      0.86 o 
   5   7   2       10.23       12.54      0.58 o 
   6   7   2        3.17        3.40      0.44 o 
   7   7   2       40.61       43.16      0.94 o 
   8   7   2        1.79        1.29      0.41 o 
   9   7   2        1.80        1.74      0.46 o 
  10   7   2       27.12       28.79      1.52 o 
  11   7   2        1.18        1.35      0.68 o 
 -11   8   2        0.16       -0.25      1.68 o 
 -10   8   2        2.12        2.62      0.60 o 
  -9   8   2       15.87       14.21      0.74 o 
  -8   8   2       20.63       17.33      0.76 o 
  -7   8   2       16.13       15.13      0.72 o 
  -6   8   2        0.35        0.80      0.48 o 
  -5   8   2      145.68      127.67      1.89 o 
  -4   8   2       40.89       37.57      2.01 o 
  -3   8   2       69.98       65.10      1.07 o 
  -2   8   2        0.49        0.82      0.16 o 
  -1   8   2       11.60       13.60      0.38 o 
   0   8   2        0.14        0.21      0.14 o 
   1   8   2        3.18        3.69      0.24 o 
   2   8   2       34.01       41.46      1.71 o 
   3   8   2      219.04      207.03      3.32 o 
   4   8   2       72.50       68.86      1.43 o 
   5   8   2       17.21       19.52      0.85 o 
   6   8   2        8.89        9.30      0.53 o 
   7   8   2        3.27        3.15      0.48 o 
   8   8   2       19.76       18.41      0.80 o 
   9   8   2        1.01        1.02      0.47 o 
  10   8   2       11.26       10.87      0.84 o 
  11   8   2        1.85        2.23      0.92 o 
 -11   9   2        0.83        1.73      0.91 o 
 -10   9   2        3.68        2.90      0.64 o 
  -9   9   2        3.82        3.73      0.57 o 
  -8   9   2        4.47        4.73      0.56 o 
  -7   9   2      196.18      193.32      2.58 o 
  -6   9   2       22.44       18.88      0.76 o 
  -5   9   2       23.19       23.09      0.90 o 
  -4   9   2       42.69       44.04      2.28 o 
  -3   9   2      168.04      154.25      2.78 o 
  -2   9   2       85.14       71.96      2.25 o 
  -1   9   2        0.24        1.24      0.19 o 
   0   9   2       13.07       12.49      0.43 o 
   1   9   2       16.83       18.64      0.52 o 
   2   9   2        6.53        8.80      0.62 o 
   3   9   2      330.10      304.18      4.10 o 
   4   9   2      138.46      130.18      1.99 o 
   5   9   2       11.79       13.41      0.58 o 
   6   9   2       21.79       23.57      1.81 o 
   7   9   2      103.96      101.25      2.77 o 
   8   9   2       38.73       37.38      1.10 o 
   9   9   2        3.13        2.54      0.58 o 
  10   9   2        4.42        3.35      0.69 o 
  11   9   2        1.94        2.95      0.88 o 
 -10  10   2        0.81        1.92      0.63 o 
  -9  10   2       18.86       17.26      0.90 o 
  -8  10   2       51.43       50.91      1.31 o 
  -7  10   2        0.18        0.20      0.57 o 
  -6  10   2       33.01       34.81      1.77 o 
  -5  10   2      317.85      313.94      4.07 o 
  -4  10   2      311.31      294.78      3.59 o 
  -3  10   2       17.49       13.56      0.74 o 
  -2  10   2      772.73      762.99      9.70 o 
  -1  10   2        7.47        9.47      1.47 o 
   0  10   2      142.59      137.15      1.81 o 
   1  10   2       87.91       78.08      2.90 o 
   2  10   2      942.86      935.77     16.19 o 
   3  10   2       36.38       32.01      1.30 o 
   4  10   2      394.21      392.61      4.63 o 
   5  10   2      452.79      467.94      5.53 o 
   6  10   2       74.04       72.37      1.86 o 
   7  10   2        0.14        0.08      0.48 o 
   8  10   2        5.98        8.52      0.94 o 
   9  10   2        6.71        5.90      0.66 o 
  10  10   2        2.66        1.26      0.59 o 
 -10  11   2        0.18        0.24      0.69 o 
  -9  11   2        0.00        0.37      0.57 o 
  -8  11   2       15.77       15.53      0.84 o 
  -7  11   2       12.27        9.66      0.61 o 
  -6  11   2        2.14        2.68      0.76 o 
  -5  11   2       20.53       20.56      0.97 o 
  -4  11   2       64.83       60.97      1.13 o 
  -3  11   2      216.61      200.91      4.49 o 
  -2  11   2        0.51        1.06      0.37 o 
  -1  11   2       94.21       88.46      1.69 o 
   0  11   2        5.41        4.94      0.59 o 
   1  11   2       26.83       24.34      1.13 o 
   2  11   2       11.03       11.10      0.58 o 
   3  11   2       12.56       16.10      1.61 o 
   4  11   2       58.11       55.29      1.11 o 
   5  11   2      115.61      114.86      1.77 o 
   6  11   2        1.34        0.43      0.46 o 
   7  11   2       26.45       28.36      0.95 o 
   8  11   2       25.83       23.41      0.92 o 
   9  11   2        1.30        1.10      0.57 o 
  10  11   2        0.87        1.37      0.61 o 
  -9  12   2        1.55        2.00      0.61 o 
  -8  12   2        0.65        0.99      0.50 o 
  -7  12   2        2.43        2.25      0.46 o 
  -6  12   2        9.61       12.69      0.60 o 
  -5  12   2        2.02        3.09      0.42 o 
  -4  12   2        0.72        1.15      0.34 o 
  -3  12   2       38.79       40.26      0.82 o 
  -2  12   2       89.80       81.67      1.63 o 
  -1  12   2        4.88        3.34      0.44 o 
   0  12   2       14.17       15.67      0.77 o 
   1  12   2       21.79       19.20      0.86 o 
   2  12   2       19.93       21.86      0.90 o 
   3  12   2       60.32       58.27      2.00 o 
   4  12   2       13.14       10.04      0.49 o 
   5  12   2        0.00       -0.35      0.38 o 
   6  12   2        0.37        1.07      0.43 o 
   7  12   2        9.38        6.79      0.59 o 
   8  12   2        3.40        5.88      0.69 o 
   9  12   2        1.67        1.29      0.59 o 
  -9  13   2        0.32        0.83      0.59 o 
  -8  13   2        4.83        3.72      0.60 o 
  -7  13   2        0.29        0.15      0.43 o 
  -6  13   2        0.67        1.12      0.45 o 
  -5  13   2       13.46       13.42      0.62 o 
  -4  13   2        3.43        3.81      0.41 o 
  -3  13   2       70.86       63.00      1.99 o 
  -2  13   2        5.78        4.41      0.46 o 
  -1  13   2       84.19       65.62      1.22 o 
   0  13   2        6.48        4.96      0.40 o 
   1  13   2        1.97        3.37      0.38 o 
   2  13   2        0.53        0.05      0.36 o 
   3  13   2        5.61        7.80      0.60 o 
   4  13   2       26.83       30.22      0.76 o 
   5  13   2       19.71       22.78      0.75 o 
   6  13   2        0.04        0.54      0.43 o 
   7  13   2        6.25        8.15      0.62 o 
   8  13   2        1.35        1.74      0.55 o 
   9  13   2        1.13        0.75      0.59 o 
  -8  14   2        0.38        0.30      0.54 o 
  -7  14   2        0.51        0.62      0.46 o 
  -6  14   2        0.00        0.23      0.44 o 
  -5  14   2        2.26        2.69      0.41 o 
  -4  14   2        4.00        2.67      0.37 o 
  -3  14   2       18.03       20.31      0.67 o 
  -2  14   2        0.02        0.65      0.39 o 
  -1  14   2       13.06       10.14      0.65 o 
   0  14   2       10.15       10.77      0.63 o 
   1  14   2        7.59        4.88      0.46 o 
   2  14   2       14.08       12.01      0.67 o 
   3  14   2       13.36       15.77      0.82 o 
   4  14   2        0.05        0.24      0.34 o 
   5  14   2        2.73        1.75      0.41 o 
   6  14   2        0.26        0.67      0.44 o 
   7  14   2        7.47        6.86      0.61 o 
   8  14   2        0.33       -0.37      0.51 o 
  -8  15   2        3.97        4.92      0.97 o 
  -7  15   2        2.08        1.00      0.52 o 
  -6  15   2        1.01        0.78      0.43 o 
  -5  15   2        0.28        0.59      0.43 o 
  -4  15   2        1.79        2.81      0.42 o 
  -3  15   2        1.19        2.35      0.33 o 
  -2  15   2        8.64        9.60      0.61 o 
  -1  15   2       18.21       16.10      0.73 o 
   0  15   2        0.01        0.36      0.35 o 
   1  15   2        0.68        1.03      0.41 o 
   2  15   2        6.53        6.17      0.80 o 
   3  15   2        0.11       -0.31      0.45 o 
   4  15   2        1.63        3.59      0.41 o 
   5  15   2        2.32        2.00      0.44 o 
   6  15   2        4.45        6.19      0.56 o 
   7  15   2        0.17        0.19      0.50 o 
   8  15   2        5.60        7.84      1.16 o 
  -7  16   2        0.42        0.55      0.81 o 
  -6  16   2       13.51       15.34      1.21 o 
  -5  16   2        6.73        6.56      0.54 o 
  -4  16   2        4.67        5.94      0.52 o 
  -3  16   2        0.02        0.20      0.36 o 
  -2  16   2       17.24       18.14      1.38 o 
  -1  16   2        1.05        1.52      0.45 o 
   0  16   2        0.09        0.60      0.47 o 
   1  16   2        1.53        2.28      0.50 o 
   2  16   2       23.06       29.03      1.04 o 
   3  16   2        0.27        0.29      0.51 o 
   4  16   2        9.13       13.57      0.61 o 
   5  16   2        1.28        2.08      0.48 o 
   6  16   2       14.20       18.70      0.81 o 
   7  16   2        1.45        1.57      0.85 o 
  -6  17   2        2.58        3.53      1.08 o 
  -5  17   2        0.87        1.41      0.51 o 
  -4  17   2       23.02       26.90      0.78 o 
  -3  17   2        7.18       10.79      0.57 o 
  -2  17   2        2.02        2.32      0.54 o 
  -1  17   2        6.24        7.45      0.63 o 
   0  17   2       22.43       24.43      1.01 o 
   1  17   2        5.50        7.46      0.97 o 
   2  17   2        2.52        2.47      0.60 o 
   3  17   2        2.29        4.46      0.70 o 
   4  17   2       20.42       27.38      1.04 o 
   5  17   2        2.33        2.33      0.52 o 
   6  17   2        1.24        3.14      0.86 o 
  -5  18   2        0.40        0.45      0.75 o 
  -4  18   2        1.08        0.92      0.47 o 
  -3  18   2        0.11        0.51      0.44 o 
  -2  18   2        6.02        6.23      1.20 o 
  -1  18   2        3.24        4.30      0.61 o 
   0  18   2        1.49        3.55      0.64 o 
   1  18   2        2.90        3.99      0.67 o 
   2  18   2        0.02        0.22      0.56 o 
   3  18   2        0.20        0.61      0.89 o 
   4  18   2        2.38        1.88      0.46 o 
  -3  19   2       11.49       19.96      0.89 o 
  -2  19   2        0.80        0.23      0.60 o 
  -1  19   2        1.29        2.93      0.66 o 
   0  19   2        6.62        9.89      0.84 o 
   1  19   2        1.28        1.32      0.69 o 
   2  19   2        1.92        3.13      1.10 o 
   3  19   2        0.87        1.59      1.14 o 
 -12   1   3        0.01        0.09      0.72 o 
 -11   1   3        3.41        1.95      0.57 o 
 -10   1   3        0.02        0.12      0.47 o 
  -9   1   3        0.29        0.58      0.45 o 
  -8   1   3       55.14       60.13      1.22 o 
  -7   1   3      245.07      249.64      2.95 o 
  -6   1   3       11.94       15.28      0.40 o 
  -5   1   3       94.57       91.55      1.12 o 
  -4   1   3      933.65     1021.24      8.17 o 
  -3   1   3       15.24       12.45      0.28 o 
  -2   1   3      205.18      229.76      1.99 o 
  -1   1   3      151.62      137.58      1.45 o 
   0   1   3       16.20       25.78      1.21 o 
   1   1   3      186.84      176.55      2.18 o 
   2   1   3      551.75      498.13      4.38 o 
   3   1   3        9.09        8.18      0.24 o 
   5   1   3       22.82       24.98      0.48 o 
   6   1   3       48.36       53.07      0.85 o 
   7   1   3        1.95        5.44      0.36 o 
   8   1   3       65.18       70.26      1.16 o 
   9   1   3       38.64       35.61      1.03 o 
  10   1   3        2.76        0.81      0.48 o 
  11   1   3       14.27       16.41      0.82 o 
  12   1   3        0.07       -0.49      0.49 o 
 -12   2   3        8.40       11.25      0.77 o 
 -11   2   3        0.11        0.14      0.64 o 
 -10   2   3        7.24        8.43      0.66 o 
  -9   2   3       83.73       89.14      1.66 o 
  -8   2   3        5.08        7.55      0.40 o 
  -7   2   3       36.18       37.80      1.10 o 
  -6   2   3       29.17       24.48      0.49 o 
  -5   2   3        0.02        0.45      0.19 o 
  -4   2   3       52.91       61.45      0.67 o 
  -3   2   3       22.75       11.78      0.27 o 
  -2   2   3      728.23      728.68      6.62 o 
  -1   2   3      368.30      380.14      3.99 o 
   0   2   3      317.29      243.79      2.94 o 
   1   2   3      412.15      358.65      3.58 o 
   2   2   3      101.26      108.76      1.44 o 
   3   2   3       87.47       95.70      0.93 o 
   4   2   3      177.79      182.87      1.69 o 
   5   2   3       13.92       12.29      0.29 o 
   6   2   3       56.80       57.27      0.71 o 
   7   2   3       87.92       87.15      1.12 o 
   8   2   3        1.06        2.66      0.51 o 
   9   2   3        2.71        3.61      0.40 o 
  10   2   3        0.06       -0.41      0.41 o 
  11   2   3        8.15        7.11      0.58 o 
  12   2   3        0.39        0.69      0.70 o 
 -12   3   3        0.63        0.01      0.51 o 
 -11   3   3        1.63        0.95      0.50 o 
 -10   3   3        0.37        0.59      0.45 o 
  -9   3   3        0.30        1.37      0.41 o 
  -8   3   3       14.40       15.97      0.52 o 
  -7   3   3        0.36       -0.27      0.27 o 
  -6   3   3        1.39        0.77      0.21 o 
  -5   3   3        0.51        1.00      0.18 o 
  -4   3   3       39.07       46.51      0.52 o 
  -3   3   3      874.09      931.84      7.77 o 
  -2   3   3     1368.81     1446.83     18.65 o 
  -1   3   3       26.82       32.35      1.11 o 
   0   3   3        8.72        6.21      0.57 o 
   1   3   3      542.68      498.90      9.48 o 
   2   3   3      122.93      168.77      2.29 o 
   3   3   3       14.47       26.88      2.46 o 
   4   3   3      137.54      147.60      1.48 o 
   5   3   3      164.22      172.81      1.74 o 
   6   3   3        3.45        3.30      0.26 o 
   7   3   3        0.27       -0.02      0.37 o 
   8   3   3       21.87       23.50      0.79 o 
   9   3   3       55.64       58.80      1.42 o 
  10   3   3        1.37        0.61      0.56 o 
  11   3   3        0.13        0.47      0.60 o 
  12   3   3        0.61       -0.60      0.60 o 
 -12   4   3        0.01        0.72      0.82 o 
 -11   4   3        0.09        0.15      0.64 o 
 -10   4   3        0.09       -0.09      0.40 o 
  -9   4   3       18.51       19.20      0.57 o 
  -8   4   3        2.01        1.59      0.27 o 
  -7   4   3       20.00       19.26      0.59 o 
  -6   4   3        0.38        0.36      0.19 o 
  -5   4   3       46.70       50.03      0.66 o 
  -4   4   3      399.92      435.61      3.75 o 
  -3   4   3      509.69      519.05      4.39 o 
  -2   4   3       89.74       86.72      1.60 o 
  -1   4   3      277.49      265.05      3.43 o 
   0   4   3      443.44      456.82      5.21 o 
   1   4   3      207.55      173.60      1.83 o 
   2   4   3        1.61        2.28      0.31 o 
   3   4   3      288.60      297.18      2.81 o 
   4   4   3       35.18       40.18      0.57 o 
   5   4   3       11.03       11.46      0.69 o 
   6   4   3       41.60       47.53      0.83 o 
   7   4   3      106.84      111.70      1.39 o 
   8   4   3        3.11        4.23      0.38 o 
   9   4   3        4.27        3.64      0.43 o 
  10   4   3        2.13        0.54      0.43 o 
  11   4   3        0.92        0.34      0.59 o 
  12   4   3        0.22       -0.59      0.59 o 
 -11   5   3        0.85        0.23      0.74 o 
 -10   5   3        0.57        0.44      0.62 o 
  -9   5   3       12.66       11.92      0.52 o 
  -8   5   3       30.74       31.07      0.70 o 
  -7   5   3       10.52       10.02      0.41 o 
  -6   5   3        0.64        1.45      0.21 o 
  -5   5   3       43.78       47.36      0.67 o 
  -4   5   3        0.69        0.27      0.14 o 
  -3   5   3        5.23        2.80      0.20 o 
  -2   5   3      283.39      300.57      4.36 o 
  -1   5   3      154.57      178.69      1.84 o 
   0   5   3       15.23        9.37      0.22 o 
   1   5   3      911.74      881.83      8.73 o 
   2   5   3        3.47       18.25      0.34 o 
   3   5   3       53.30       55.46      0.81 o 
   4   5   3        6.70       10.19      0.32 o 
   5   5   3       16.97       17.42      0.49 o 
   6   5   3       15.92       19.48      0.53 o 
   7   5   3       21.88       22.12      0.62 o 
   8   5   3        0.87        0.83      0.32 o 
   9   5   3       14.04       13.11      0.66 o 
  10   5   3        1.67        1.23      0.46 o 
  11   5   3        0.51       -0.20      0.62 o 
 -11   6   3        0.05        0.89      0.81 o 
 -10   6   3        0.87        0.66      0.60 o 
  -9   6   3        3.04        2.63      0.38 o 
  -8   6   3        7.91        7.69      0.48 o 
  -7   6   3       36.02       30.54      0.80 o 
  -6   6   3        5.78        4.89      0.37 o 
  -5   6   3       74.94       68.39      1.01 o 
  -4   6   3        3.79        4.02      0.27 o 
  -3   6   3       73.55       81.67      1.28 o 
  -2   6   3       24.98       29.37      0.47 o 
  -1   6   3       81.94       94.15      0.95 o 
   0   6   3      319.02      295.36      3.52 o 
   1   6   3      151.27      154.12      1.68 o 
   2   6   3        2.63        4.00      0.26 o 
   3   6   3      231.94      213.77      2.41 o 
   4   6   3       41.35       42.12      1.04 o 
   5   6   3       41.21       37.19      0.69 o 
   6   6   3       14.51       16.51      0.49 o 
   7   6   3        9.21        9.27      0.43 o 
   8   6   3        8.24        8.46      0.46 o 
   9   6   3        5.12        5.34      0.50 o 
  10   6   3        4.53        3.75      0.66 o 
  11   6   3        0.59        0.39      1.31 o 
 -11   7   3        0.26        0.94      1.11 o 
 -10   7   3        5.16        5.21      0.52 o 
  -9   7   3        0.04       -0.12      0.37 o 
  -8   7   3        0.56       -0.03      0.45 o 
  -7   7   3        4.19        3.08      0.47 o 
  -6   7   3       33.68       27.34      0.82 o 
  -5   7   3       70.15       65.95      1.10 o 
  -4   7   3       44.80       42.67      1.13 o 
  -3   7   3       12.65        9.52      0.42 o 
  -2   7   3        6.69       10.51      0.84 o 
  -1   7   3      104.67      103.44      1.29 o 
   0   7   3       20.08       21.12      0.54 o 
   1   7   3       36.52       36.28      0.72 o 
   2   7   3      384.60      381.00      3.72 o 
   3   7   3       32.51       27.84      0.65 o 
   4   7   3       81.72       82.97      1.63 o 
   5   7   3       47.85       46.75      0.95 o 
   6   7   3        0.28        1.06      0.32 o 
   7   7   3        4.89        5.21      0.44 o 
   8   7   3        0.02       -0.18      0.38 o 
   9   7   3        2.07        2.18      0.61 o 
  10   7   3        1.92        1.50      0.65 o 
  11   7   3        0.72        0.52      0.64 o 
 -11   8   3        1.85        3.14      1.97 o 
 -10   8   3        1.72        1.41      0.53 o 
  -9   8   3        0.48        0.05      0.44 o 
  -8   8   3       37.80       34.73      1.66 o 
  -7   8   3        0.25        0.18      0.43 o 
  -6   8   3        7.50        5.19      0.49 o 
  -5   8   3       10.24       11.12      0.51 o 
  -4   8   3       15.31       14.71      0.94 o 
  -3   8   3      150.55      160.00      2.61 o 
  -2   8   3       14.59        9.15      0.35 o 
  -1   8   3       74.43       61.16      1.37 o 
   0   8   3       14.52       14.46      0.58 o 
   1   8   3        3.95        2.46      0.29 o 
   2   8   3       16.26       15.82      0.44 o 
   3   8   3      245.43      240.66      2.65 o 
   4   8   3       21.81       19.03      0.77 o 
   5   8   3        0.23        0.30      0.32 o 
   6   8   3       10.48        8.92      0.61 o 
   7   8   3       41.59       38.61      1.36 o 
   8   8   3       14.37       13.33      0.66 o 
   9   8   3        0.12        0.23      0.48 o 
  10   8   3        3.89        3.53      0.71 o 
  11   8   3        0.10        0.58      0.66 o 
 -10   9   3       13.52       11.48      0.75 o 
  -9   9   3        0.78        1.35      0.48 o 
  -8   9   3        6.24        6.95      0.60 o 
  -7   9   3        6.41        6.85      0.59 o 
  -6   9   3       40.67       39.33      1.57 o 
  -5   9   3        3.68        3.02      0.43 o 
  -4   9   3      123.42      117.47      2.17 o 
  -3   9   3      198.20      181.83      2.60 o 
  -2   9   3       48.57       47.07      1.08 o 
  -1   9   3       25.18       24.55      1.76 o 
   0   9   3       68.60       67.21      1.71 o 
   1   9   3        4.47        4.93      0.55 o 
   2   9   3      163.52      155.83      2.54 o 
   3   9   3        0.46        5.47      0.68 o 
   4   9   3      215.46      205.99      2.63 o 
   5   9   3      128.07      118.06      2.12 o 
   6   9   3        8.30        7.48      0.58 o 
   7   9   3        1.97        1.73      0.51 o 
   8   9   3        8.45        8.27      0.66 o 
   9   9   3        9.15       10.45      0.77 o 
  10   9   3        9.41        8.90      0.84 o 
 -10  10   3        0.26        0.63      0.56 o 
  -9  10   3        3.51        3.88      0.59 o 
  -8  10   3        0.12        0.72      0.48 o 
  -7  10   3        1.18        3.07      0.52 o 
  -6  10   3       23.03       23.81      1.16 o 
  -5  10   3       14.29       14.91      1.11 o 
  -4  10   3      194.69      189.10      2.44 o 
  -3  10   3       71.84       77.64      1.60 o 
  -2  10   3       10.65        8.67      0.38 o 
  -1  10   3      198.11      208.38      4.08 o 
   0  10   3        0.19        2.20      0.53 o 
   1  10   3      232.74      233.52      4.56 o 
   2  10   3        3.88        4.78      0.70 o 
   3  10   3        5.45        8.38      0.43 o 
   4  10   3       42.26       43.17      1.50 o 
   5  10   3        6.37        5.57      0.94 o 
   6  10   3       70.93       68.25      1.99 o 
   7  10   3       26.82       27.52      0.94 o 
   8  10   3        5.32        5.36      0.62 o 
   9  10   3        2.49        2.01      0.61 o 
  10  10   3        0.98        0.68      0.78 o 
 -10  11   3        3.00        2.95      0.69 o 
  -9  11   3        3.99        5.35      0.62 o 
  -8  11   3       20.67       16.82      0.79 o 
  -7  11   3        3.80        2.35      0.53 o 
  -6  11   3        7.52        8.16      0.57 o 
  -5  11   3        0.66        0.31      0.44 o 
  -4  11   3        4.59        4.27      0.47 o 
  -3  11   3       15.69       15.90      0.55 o 
  -2  11   3      113.13      112.35      1.68 o 
  -1  11   3      342.64      340.75      4.59 o 
   0  11   3       14.79       13.03      0.74 o 
   1  11   3       98.38      108.33      2.49 o 
   2  11   3      273.00      263.36      3.71 o 
   3  11   3       60.08       55.22      1.10 o 
   4  11   3        3.02        2.98      0.91 o 
   5  11   3       33.77       29.82      1.39 o 
   6  11   3        0.02        0.09      0.43 o 
   7  11   3       15.91       15.77      0.76 o 
   8  11   3       16.12       13.60      0.78 o 
   9  11   3       14.05       14.65      0.87 o 
  10  11   3        0.27        0.17      0.81 o 
  -9  12   3        1.21        1.26      0.55 o 
  -8  12   3        6.76        7.57      0.64 o 
  -7  12   3        0.12        0.35      0.45 o 
  -6  12   3       13.73       14.59      0.71 o 
  -5  12   3       24.93       24.21      0.88 o 
  -4  12   3        1.46        1.04      0.34 o 
  -3  12   3       31.84       29.37      0.71 o 
  -2  12   3       23.67       25.88      1.03 o 
  -1  12   3       18.73       17.54      0.96 o 
   0  12   3        0.00       -0.28      0.34 o 
   1  12   3       37.61       31.08      1.36 o 
   2  12   3        0.68        1.19      0.39 o 
   3  12   3        0.38        1.09      0.48 o 
   4  12   3        2.92        3.01      0.38 o 
   5  12   3        0.04        0.52      0.39 o 
   6  12   3       19.93       20.29      0.78 o 
   7  12   3        1.69        2.65      0.52 o 
   8  12   3        0.01        0.75      0.64 o 
   9  12   3        6.21        6.73      0.73 o 
  -9  13   3        1.91        1.60      0.59 o 
  -8  13   3        0.47        0.24      0.48 o 
  -7  13   3        1.44        2.17      0.49 o 
  -6  13   3        4.60        3.16      0.51 o 
  -5  13   3        5.46        5.91      0.50 o 
  -4  13   3        0.18        0.04      0.36 o 
  -3  13   3        2.90        3.27      0.36 o 
  -2  13   3        1.29        2.71      0.38 o 
  -1  13   3        6.67        7.20      0.47 o 
   0  13   3        4.88        2.37      0.39 o 
   1  13   3       16.39       13.42      0.64 o 
   2  13   3       52.55       48.05      1.28 o 
   3  13   3        0.85        0.59      0.48 o 
   4  13   3       11.29       10.45      0.54 o 
   5  13   3        2.45        3.30      0.44 o 
   6  13   3        7.24        8.40      0.59 o 
   7  13   3        2.91        3.29      0.54 o 
   8  13   3        0.14        0.00      0.55 o 
   9  13   3        0.12       -0.56      0.76 o 
  -8  14   3        2.08        2.87      0.55 o 
  -7  14   3        0.29        0.09      0.51 o 
  -6  14   3        0.76        0.47      0.43 o 
  -5  14   3        2.67        2.77      0.46 o 
  -4  14   3        0.51        0.36      0.36 o 
  -3  14   3       52.85       50.15      1.44 o 
  -2  14   3        2.50        1.21      0.45 o 
  -1  14   3        9.97        8.68      0.60 o 
   0  14   3        0.03        0.22      0.35 o 
   1  14   3        0.01        0.07      0.38 o 
   2  14   3        0.09        0.23      0.46 o 
   3  14   3       52.88       55.70      1.48 o 
   4  14   3       12.73       12.01      0.57 o 
   5  14   3        0.58        0.60      0.42 o 
   6  14   3        0.74        0.37      0.49 o 
   7  14   3        2.07        2.75      0.56 o 
   8  14   3        0.07       -0.75      0.75 o 
  -7  15   3        1.71        1.80      0.51 o 
  -6  15   3        4.87        5.35      0.55 o 
  -5  15   3        1.33        0.92      0.47 o 
  -4  15   3        0.17        1.14      0.41 o 
  -3  15   3        3.29        2.25      0.37 o 
  -2  15   3        1.04        1.21      0.47 o 
  -1  15   3        1.60        1.69      0.47 o 
   0  15   3        0.24        0.67      0.39 o 
   1  15   3       20.18       19.34      0.82 o 
   2  15   3        0.29        0.38      0.48 o 
   3  15   3        0.03        0.38      0.50 o 
   4  15   3        0.97        1.28      0.40 o 
   5  15   3        3.90        2.94      0.48 o 
   6  15   3        0.24        0.59      0.50 o 
   7  15   3        0.21       -0.27      0.52 o 
  -7  16   3        0.23       -0.61      1.23 o 
  -6  16   3        1.48        1.39      0.56 o 
  -5  16   3        6.87        7.63      0.56 o 
  -4  16   3        0.80       -0.15      0.44 o 
  -3  16   3        0.00        0.80      0.39 o 
  -2  16   3        0.38       -0.14      0.49 o 
  -1  16   3       10.13       11.64      0.72 o 
   0  16   3        0.67        0.80      0.49 o 
   1  16   3        3.03        5.48      0.59 o 
   2  16   3        0.05        0.65      0.54 o 
   3  16   3        0.02       -0.34      0.56 o 
   4  16   3        0.15        1.19      0.44 o 
   5  16   3        9.18       11.01      0.66 o 
   6  16   3        0.14       -0.25      0.51 o 
  -5  17   3        0.02        0.19      0.50 o 
  -4  17   3        0.02        0.32      0.46 o 
  -3  17   3        0.00       -0.37      0.41 o 
  -2  17   3        0.66        0.26      0.57 o 
  -1  17   3        1.52        3.13      0.80 o 
   0  17   3       11.15       15.53      0.95 o 
   1  17   3       13.95       16.51      1.06 o 
   2  17   3        7.68        9.34      0.95 o 
   3  17   3        5.92        6.90      0.92 o 
   4  17   3        1.21        1.13      0.69 o 
   5  17   3        0.94        1.17      0.50 o 
  -4  18   3        0.31        1.19      0.57 o 
  -3  18   3        0.03        0.34      0.47 o 
  -2  18   3        3.09        2.91      0.61 o 
  -1  18   3        0.23        0.39      0.60 o 
   0  18   3        9.03       14.13      1.75 o 
   1  18   3        0.08        0.28      0.65 o 
   2  18   3        0.36        0.33      0.57 o 
   3  18   3        0.16        1.74      0.67 o 
   4  18   3        0.86        1.41      1.11 o 
  -2  19   3        3.22        2.81      1.52 o 
  -1  19   3        1.80        2.81      1.08 o 
   0  19   3        8.81       10.80      1.28 o 
   1  19   3        2.84        5.98      1.17 o 
   2  19   3        3.26        5.95      1.21 o 
 -12   0   4        0.39        0.13      0.83 o 
 -11   0   4        0.31       -0.39      0.72 o 
 -10   0   4        7.55        5.76      0.91 o 
  -9   0   4        1.73        2.53      0.71 o 
  -8   0   4        1.18        0.77      0.56 o 
  -7   0   4        6.10        3.46      0.51 o 
  -6   0   4      954.30      897.88     10.86 o 
  -5   0   4      108.91      105.67      1.61 o 
  -4   0   4     2971.79     2888.22     28.60 o 
  -3   0   4     3195.82     3131.45     33.61 o 
  -2   0   4      189.88      205.92      2.90 o 
  -1   0   4        7.64        9.90      0.72 o 
   0   0   4      409.32      336.38      5.43 o 
   1   0   4      964.00      964.53     15.21 o 
   2   0   4     1951.77     1873.64     26.50 o 
   3   0   4     1248.90     1287.16     16.02 o 
   4   0   4     3836.07     3690.32     40.92 o 
   5   0   4      661.90      633.58      8.12 o 
   6   0   4      118.91      120.49      2.27 o 
   7   0   4      110.43      106.16      1.76 o 
   8   0   4        2.35        0.53      0.45 o 
   9   0   4       21.64       17.44      1.13 o 
  10   0   4        1.59       -0.61      0.61 o 
  11   0   4       16.28       17.00      1.21 o 
  12   0   4        0.01       -0.40      0.72 o 
 -12   1   4        1.99        2.01      0.62 o 
 -11   1   4        0.01       -0.51      0.51 o 
 -10   1   4        1.17        0.55      0.49 o 
  -9   1   4       16.48       15.53      0.79 o 
  -8   1   4       63.94       59.47      1.17 o 
  -7   1   4       57.71       53.01      1.04 o 
  -6   1   4      170.60      179.48      1.70 o 
  -5   1   4       65.89       73.77      0.87 o 
  -4   1   4      377.21      340.38      3.02 o 
  -3   1   4      141.62      171.58      1.60 o 
  -2   1   4      412.13      398.52      3.13 o 
  -1   1   4      676.43      677.45      5.47 o 
   0   1   4        8.20        7.19      0.21 o 
   1   1   4       98.87      117.23      1.12 o 
   2   1   4      499.12      484.04      4.01 o 
   3   1   4     2078.24     2076.94     16.84 o 
   4   1   4       21.17       31.46      0.61 o 
   5   1   4       16.74       22.23      0.56 o 
   6   1   4      603.09      591.82      5.42 o 
   7   1   4        0.90        0.88      0.29 o 
   8   1   4       20.75       19.93      0.66 o 
   9   1   4       12.87       11.28      0.63 o 
  10   1   4        0.39       -0.44      0.44 o 
  11   1   4        0.05       -0.47      0.47 o 
  12   1   4        0.60       -0.03      0.61 o 
 -12   2   4        0.39       -0.47      0.76 o 
 -11   2   4        0.03       -0.63      0.77 o 
 -10   2   4        0.23        1.45      0.51 o 
  -9   2   4       13.34       14.79      0.73 o 
  -8   2   4        3.54        4.82      0.41 o 
  -7   2   4      141.21      131.92      1.81 o 
  -6   2   4       13.09       12.16      0.38 o 
  -5   2   4       63.44       70.74      0.80 o 
  -4   2   4       63.43       47.45      0.54 o 
  -3   2   4       63.28       55.91      0.58 o 
  -2   2   4      170.98      188.83      1.58 o 
  -1   2   4      340.68      328.32      2.67 o 
   0   2   4      347.77      303.79      3.88 o 
   1   2   4      495.95      502.71      4.26 o 
   2   2   4      247.96      246.46      2.18 o 
   3   2   4       68.86       75.48      1.05 o 
   4   2   4       60.52       45.36      0.72 o 
   5   2   4        3.52        1.83      0.20 o 
   6   2   4        0.76        1.45      0.28 o 
   7   2   4       36.28       37.02      1.09 o 
   8   2   4      128.14      130.01      1.75 o 
   9   2   4       17.72       15.46      0.59 o 
  10   2   4        0.32       -0.67      0.67 o 
  11   2   4        0.96        1.31      0.79 o 
  12   2   4        0.20       -0.59      0.59 o 
 -12   3   4        1.51        1.00      0.87 o 
 -11   3   4        1.58        1.26      0.53 o 
 -10   3   4        0.45        0.11      0.46 o 
  -9   3   4       37.94       42.14      1.03 o 
  -8   3   4        7.84        6.24      0.50 o 
  -7   3   4        4.59        4.26      0.35 o 
  -6   3   4        8.48        7.54      0.33 o 
  -5   3   4        0.05        0.07      0.16 o 
  -4   3   4      135.87      143.93      1.21 o 
  -3   3   4      369.18      346.30      3.15 o 
  -2   3   4       30.73       40.04      2.14 o 
  -1   3   4      549.56      547.60      5.68 o 
   0   3   4        5.49        9.72      0.58 o 
   1   3   4      762.23      766.78      7.37 o 
   2   3   4     1770.42     1734.44     19.58 o 
   3   3   4      197.63      169.32      1.59 o 
   4   3   4        4.86        5.67      0.22 o 
   5   3   4        1.13       -0.08      0.19 o 
   6   3   4       26.24       30.59      0.80 o 
   7   3   4        3.15        2.23      0.34 o 
   8   3   4        0.18        0.43      0.39 o 
   9   3   4        4.62        5.24      0.50 o 
  10   3   4        0.13       -0.14      0.53 o 
  11   3   4        1.98        0.83      0.62 o 
 -11   4   4        3.21        2.98      0.65 o 
 -10   4   4        1.59        1.10      0.59 o 
  -9   4   4        2.45        3.79      0.46 o 
  -8   4   4        0.64        0.49      0.27 o 
  -7   4   4        4.82        6.46      0.35 o 
  -6   4   4        0.63        0.38      0.22 o 
  -5   4   4        1.55        1.15      0.19 o 
  -4   4   4        2.99        7.20      0.26 o 
  -3   4   4       47.44       60.76      0.82 o 
  -2   4   4      187.66      173.87      1.65 o 
  -1   4   4      330.61      334.47      3.55 o 
   0   4   4      215.40      230.63      2.25 o 
   1   4   4       19.38       31.74      0.61 o 
   2   4   4        9.38       21.27      0.69 o 
   3   4   4      217.29      261.25      2.38 o 
   4   4   4      237.68      236.53      2.32 o 
   5   4   4        0.02        0.01      0.20 o 
   6   4   4        0.48        0.28      0.23 o 
   7   4   4        7.98        8.80      0.42 o 
   8   4   4        2.85        2.11      0.39 o 
   9   4   4        7.71        6.97      0.53 o 
  10   4   4        1.86        1.57      0.47 o 
  11   4   4        3.54        2.88      0.64 o 
 -11   5   4        0.16        0.92      1.01 o 
 -10   5   4        0.02       -0.07      0.64 o 
  -9   5   4       13.40       12.80      0.62 o 
  -8   5   4        0.03       -0.30      0.30 o 
  -7   5   4        1.95        1.64      0.30 o 
  -6   5   4       23.73       25.71      0.55 o 
  -5   5   4        3.77        3.35      0.27 o 
  -4   5   4       25.83       25.32      0.45 o 
  -3   5   4       96.99       95.35      0.98 o 
  -2   5   4       25.34       27.68      0.76 o 
  -1   5   4      176.02      203.45      2.01 o 
   0   5   4      127.27      136.75      1.25 o 
   1   5   4      114.65      132.62      1.25 o 
   2   5   4        7.01        2.56      0.28 o 
   3   5   4      218.49      228.03      2.57 o 
   4   5   4        1.11        1.91      0.20 o 
   5   5   4        0.13       -0.20      0.20 o 
   6   5   4        4.84        5.35      0.34 o 
   7   5   4       12.84       12.67      0.51 o 
   8   5   4        0.75        0.55      0.54 o 
   9   5   4        3.44        3.83      0.52 o 
  10   5   4        1.75        2.12      0.57 o 
  11   5   4        0.77        1.88      0.72 o 
 -11   6   4        1.92        2.63      0.90 o 
 -10   6   4        0.50        0.23      0.58 o 
  -9   6   4        3.30        3.12      0.44 o 
  -8   6   4        3.39        3.69      0.46 o 
  -7   6   4       42.23       34.45      0.87 o 
  -6   6   4        6.22        9.25      0.44 o 
  -5   6   4        2.97        4.39      0.32 o 
  -4   6   4      144.24      140.88      1.67 o 
  -3   6   4       70.36       74.86      1.41 o 
  -2   6   4      275.48      255.84      2.87 o 
  -1   6   4       43.05       48.39      0.61 o 
   0   6   4       62.01       67.23      0.80 o 
   1   6   4      306.44      322.68      3.20 o 
   2   6   4       22.33       30.84      0.52 o 
   3   6   4       13.84       14.80      0.49 o 
   4   6   4      231.78      206.49      2.87 o 
   5   6   4       62.66       58.97      0.86 o 
   6   6   4       25.16       20.26      0.58 o 
   7   6   4        4.87        2.87      0.34 o 
   8   6   4        0.25        0.02      0.34 o 
   9   6   4        0.80        0.73      0.43 o 
  10   6   4        0.17       -0.05      0.47 o 
  11   6   4        0.22       -0.17      1.25 o 
 -11   7   4        0.42        0.76      1.14 o 
 -10   7   4        0.58        0.36      0.47 o 
  -9   7   4        0.63       -0.23      0.44 o 
  -8   7   4        3.92        3.02      0.47 o 
  -7   7   4       36.76       31.49      0.86 o 
  -6   7   4       16.14       16.98      0.64 o 
  -5   7   4      204.30      175.90      2.14 o 
  -4   7   4       11.85       13.63      0.78 o 
  -3   7   4       80.29       87.52      1.61 o 
  -2   7   4      277.46      281.12      3.15 o 
  -1   7   4       46.11       37.42      0.52 o 
   0   7   4       17.67       18.41      0.47 o 
   1   7   4        0.17        0.78      0.13 o 
   2   7   4      171.98      177.45      1.81 o 
   3   7   4      185.59      178.42      2.53 o 
   4   7   4       40.97       38.48      1.02 o 
   5   7   4      138.59      122.85      1.70 o 
   6   7   4        0.78        1.24      0.36 o 
   7   7   4        0.13        0.34      0.38 o 
   8   7   4       19.75       17.78      0.80 o 
   9   7   4        6.14        3.77      0.78 o 
  10   7   4        0.25       -0.65      0.65 o 
  11   7   4        0.08        0.92      0.94 o 
 -11   8   4        0.23        0.45      1.77 o 
 -10   8   4        0.99        0.84      0.59 o 
  -9   8   4        0.05        0.02      0.48 o 
  -8   8   4        0.46        1.22      0.51 o 
  -7   8   4        2.20        1.60      0.47 o 
  -6   8   4       71.20       60.16      1.25 o 
  -5   8   4       40.79       33.96      0.96 o 
  -4   8   4        7.07       10.54      0.46 o 
  -3   8   4      166.65      160.83      2.53 o 
  -2   8   4       55.66       55.43      0.77 o 
  -1   8   4        3.39        2.87      0.19 o 
   0   8   4       29.57       25.92      0.45 o 
   1   8   4       62.65       54.82      0.73 o 
   2   8   4       57.45       58.50      0.80 o 
   3   8   4       11.02       14.89      0.65 o 
   4   8   4       81.36       83.36      1.19 o 
   5   8   4       14.99       12.10      0.52 o 
   6   8   4        0.02        0.02      0.36 o 
   7   8   4       41.67       37.79      1.00 o 
   8   8   4        9.61        7.75      0.59 o 
   9   8   4        3.27        1.97      0.65 o 
  10   8   4        0.69        0.41      0.66 o 
 -10   9   4        0.31       -0.24      0.49 o 
  -9   9   4        9.45       10.56      0.71 o 
  -8   9   4       14.62       13.27      0.96 o 
  -7   9   4        0.00        0.85      0.47 o 
  -6   9   4        6.99        7.80      0.83 o 
  -5   9   4       53.83       50.19      1.14 o 
  -4   9   4      177.45      159.68      2.13 o 
  -3   9   4       97.62       91.13      1.35 o 
  -2   9   4       48.68       51.94      0.83 o 
  -1   9   4       45.46       49.15      0.86 o 
   0   9   4        7.28        5.02      0.56 o 
   1   9   4      182.48      165.68      2.12 o 
   2   9   4      295.06      272.82      3.09 o 
   3   9   4       46.25       50.19      1.10 o 
   4   9   4       93.14       86.09      1.45 o 
   5   9   4       12.38       11.07      0.59 o 
   6   9   4        5.35        8.11      0.64 o 
   7   9   4       27.73       28.36      0.99 o 
   8   9   4        0.93        0.97      0.57 o 
   9   9   4       10.44        7.76      0.99 o 
  10   9   4        3.32        4.07      0.95 o 
 -10  10   4       17.07       15.11      0.84 o 
  -9  10   4        0.26        1.02      0.54 o 
  -8  10   4       17.64       20.16      0.91 o 
  -7  10   4       13.33       13.14      0.73 o 
  -6  10   4        0.70        0.44      0.42 o 
  -5  10   4        5.13        5.45      0.49 o 
  -4  10   4        0.65       -0.32      0.32 o 
  -3  10   4      183.42      184.58      3.54 o 
  -2  10   4      380.66      366.58      4.31 o 
  -1  10   4       23.23       17.67      0.66 o 
   0  10   4     1197.36     1196.01     16.33 o 
   1  10   4       55.53       63.28      2.09 o 
   2  10   4      283.64      293.44      3.31 o 
   3  10   4      258.73      258.74      3.14 o 
   4  10   4        9.73       10.07      0.54 o 
   5  10   4        8.66        8.86      0.56 o 
   6  10   4        3.15        2.80      0.56 o 
   7  10   4       14.03       14.92      1.14 o 
   8  10   4       30.81       36.25      1.16 o 
   9  10   4        4.40        4.12      0.67 o 
  10  10   4        6.89        7.33      0.99 o 
  -9  11   4        3.65        2.64      0.60 o 
  -8  11   4        1.36        1.27      0.57 o 
  -7  11   4        0.03        0.01      0.47 o 
  -6  11   4        0.00       -0.41      0.41 o 
  -5  11   4        4.60        5.84      0.48 o 
  -4  11   4        0.48        0.22      0.31 o 
  -3  11   4        6.54        5.13      0.38 o 
  -2  11   4      141.99      139.43      2.67 o 
  -1  11   4       78.60       74.74      2.49 o 
   0  11   4       62.99       62.39      1.96 o 
   1  11   4       11.95       17.42      2.24 o 
   2  11   4      186.75      189.47      2.50 o 
   3  11   4       54.37       55.85      1.04 o 
   4  11   4        0.07       -0.18      0.34 o 
   5  11   4        1.98        1.93      0.44 o 
   6  11   4        0.38       -0.54      0.56 o 
   7  11   4       11.99       11.57      0.74 o 
   8  11   4        2.33        0.97      0.71 o 
   9  11   4        7.90        8.44      0.77 o 
  -9  12   4        0.98        0.66      0.57 o 
  -8  12   4        0.27        0.71      0.52 o 
  -7  12   4       14.23       15.28      0.80 o 
  -6  12   4       10.49       10.88      0.66 o 
  -5  12   4        0.03        0.52      0.40 o 
  -4  12   4        4.04        4.69      0.41 o 
  -3  12   4       16.22       13.71      0.65 o 
  -2  12   4        0.28        0.59      0.49 o 
  -1  12   4      106.58      108.36      1.96 o 
   0  12   4       42.44       43.55      1.11 o 
   1  12   4        4.70        9.63      0.57 o 
   2  12   4       41.94       36.40      1.05 o 
   3  12   4        0.85        1.23      0.33 o 
   4  12   4        2.45        3.35      0.42 o 
   5  12   4        0.20       -0.19      0.44 o 
   6  12   4        2.95        3.84      0.53 o 
   7  12   4       11.63       11.38      0.73 o 
   8  12   4        0.35        1.31      0.60 o 
   9  12   4        0.06        0.61      0.68 o 
  -8  13   4        0.47       -0.49      0.51 o 
  -7  13   4        3.85        4.79      0.62 o 
  -6  13   4        7.19        6.91      0.61 o 
  -5  13   4        0.69        0.26      0.42 o 
  -4  13   4       22.19       23.17      0.94 o 
  -3  13   4       26.81       23.48      0.86 o 
  -2  13   4        7.32        8.48      0.48 o 
  -1  13   4        3.09        3.58      0.47 o 
   0  13   4        3.44        2.16      0.43 o 
   1  13   4       32.04       29.46      0.90 o 
   2  13   4        1.14        1.98      0.51 o 
   3  13   4        0.62        1.18      0.35 o 
   4  13   4        1.58        1.32      0.40 o 
   5  13   4        1.21        0.98      0.44 o 
   6  13   4       13.04       16.57      0.77 o 
   7  13   4        6.66        8.24      1.05 o 
   8  13   4        0.88       -0.18      0.57 o 
  -8  14   4        0.20        0.25      0.61 o 
  -7  14   4        0.66        1.23      0.50 o 
  -6  14   4        1.00        1.56      0.51 o 
  -5  14   4        0.96        2.13      0.47 o 
  -4  14   4        2.56        2.37      0.42 o 
  -3  14   4        0.19        0.25      0.32 o 
  -2  14   4        0.12        0.24      0.35 o 
  -1  14   4       10.09       12.87      1.03 o 
   0  14   4        2.08        1.80      0.42 o 
   1  14   4        2.31        1.02      0.42 o 
   2  14   4        0.39       -0.12      0.59 o 
   3  14   4        9.83        6.86      1.06 o 
   4  14   4        5.80        5.68      0.48 o 
   5  14   4        0.23        0.36      0.43 o 
   6  14   4        1.40        1.51      0.51 o 
   7  14   4        1.74        1.19      0.55 o 
   8  14   4        0.09        0.25      0.74 o 
  -7  15   4        0.45        0.45      0.58 o 
  -6  15   4        2.79        4.12      0.61 o 
  -5  15   4       11.26       10.06      0.65 o 
  -4  15   4        1.34        1.66      0.44 o 
  -3  15   4        1.06        1.39      0.38 o 
  -2  15   4        2.26        0.98      0.51 o 
  -1  15   4        0.48        1.55      0.50 o 
   0  15   4       12.14       14.90      0.82 o 
   1  15   4        0.01        0.08      0.46 o 
   2  15   4        2.49        3.19      0.57 o 
   3  15   4        0.73        0.68      0.55 o 
   4  15   4        0.22        0.11      0.40 o 
   5  15   4       10.29       12.16      0.66 o 
   6  15   4        2.34        2.48      0.55 o 
   7  15   4        0.45        0.68      0.74 o 
  -6  16   4        0.10       -0.44      0.62 o 
  -5  16   4        0.68       -0.06      0.49 o 
  -4  16   4        1.69        1.12      0.54 o 
  -3  16   4       32.06       37.07      1.39 o 
  -2  16   4        4.31        5.49      0.66 o 
  -1  16   4        5.81        5.96      0.65 o 
   0  16   4        2.06        2.18      0.57 o 
   1  16   4       10.42       12.66      0.88 o 
   2  16   4        3.78        5.20      0.69 o 
   3  16   4       18.78       24.21      2.26 o 
   4  16   4        0.61        0.51      0.46 o 
   5  16   4        3.30        3.29      0.55 o 
   6  16   4        0.03       -0.65      0.65 o 
  -5  17   4        1.60        1.77      0.64 o 
  -4  17   4        0.39        0.36      0.46 o 
  -3  17   4        0.23        0.02      0.43 o 
  -2  17   4        3.97        4.86      1.08 o 
  -1  17   4       42.51       50.12      4.28 o 
   0  17   4        0.31        0.25      0.67 o 
   1  17   4        7.94       11.22      1.08 o 
   2  17   4        0.32        1.00      0.62 o 
   3  17   4        3.36        3.63      0.73 o 
   4  17   4        1.47        2.41      0.56 o 
   5  17   4        0.79        0.25      1.09 o 
  -3  18   4        0.13        0.35      0.54 o 
  -2  18   4        0.62       -0.28      0.59 o 
  -1  18   4        1.87        2.70      0.71 o 
   0  18   4        9.87       10.56      0.93 o 
   1  18   4        7.80       11.41      0.97 o 
   2  18   4        0.27        0.71      0.71 o 
   3  18   4        0.03        0.08      2.08 o 
 -11   1   5        6.91        8.85      1.09 o 
 -10   1   5        2.16        1.68      0.54 o 
  -9   1   5        1.57        1.14      0.46 o 
  -8   1   5       39.36       39.10      0.98 o 
  -7   1   5        2.12        1.86      0.34 o 
  -6   1   5      314.02      290.48      3.27 o 
  -5   1   5       40.96       39.32      0.72 o 
  -4   1   5        0.03        1.34      0.18 o 
  -3   1   5       24.74       22.27      0.58 o 
  -2   1   5       81.18       90.46      0.86 o 
  -1   1   5      204.70      199.59      1.67 o 
   0   1   5       40.10       34.87      0.48 o 
   1   1   5       29.20       28.39      0.39 o 
   2   1   5       20.44       25.71      0.73 o 
   3   1   5       26.91       21.14      0.55 o 
   4   1   5       72.35       73.19      0.82 o 
   5   1   5       24.69       24.74      0.53 o 
   6   1   5      114.95      108.60      1.46 o 
   7   1   5       86.69       88.81      1.23 o 
   8   1   5        4.57        6.44      0.42 o 
   9   1   5       10.66        8.59      0.57 o 
  10   1   5        5.72        5.17      1.04 o 
  11   1   5        0.15       -0.57      0.57 o 
 -11   2   5        2.52        2.21      0.59 o 
 -10   2   5        0.11       -0.25      0.60 o 
  -9   2   5        3.11        2.06      0.47 o 
  -8   2   5       43.17       44.31      0.94 o 
  -7   2   5       66.41       70.76      1.34 o 
  -6   2   5       85.79       80.15      1.35 o 
  -5   2   5        2.95        3.00      0.23 o 
  -4   2   5      114.10      105.77      1.05 o 
  -3   2   5       48.18       51.12      0.60 o 
  -2   2   5       86.88      108.05      0.99 o 
  -1   2   5       35.77       29.55      0.39 o 
   0   2   5       99.99       92.51      0.88 o 
   1   2   5       14.89       12.23      0.33 o 
   2   2   5      494.72      485.00      4.08 o 
   3   2   5       65.44       62.49      0.67 o 
   4   2   5        6.25        5.11      0.24 o 
   5   2   5      102.61       98.65      1.05 o 
   6   2   5       10.47       12.37      0.91 o 
   7   2   5        2.21        2.72      0.43 o 
   8   2   5       15.64       12.93      0.61 o 
   9   2   5        0.94        0.95      0.49 o 
  10   2   5        1.62        0.92      0.58 o 
  11   2   5        0.21       -0.04      0.59 o 
 -11   3   5        1.08        1.55      0.68 o 
 -10   3   5        1.14        0.19      0.47 o 
  -9   3   5        3.00        2.60      0.46 o 
  -8   3   5        0.00        0.36      0.32 o 
  -7   3   5        2.71        1.96      0.30 o 
  -6   3   5        1.34        3.60      0.40 o 
  -5   3   5       16.58       16.05      0.52 o 
  -4   3   5        0.25        0.20      0.19 o 
  -3   3   5       38.96       39.57      0.55 o 
  -2   3   5        8.05        4.76      0.22 o 
  -1   3   5      120.71      131.16      1.33 o 
   0   3   5      827.15      900.06      8.62 o 
   1   3   5       99.73      101.47      1.04 o 
   2   3   5       34.69       40.60      0.51 o 
   3   3   5        0.49        2.84      0.27 o 
   4   3   5       40.49       39.23      0.62 o 
   5   3   5       28.78       23.68      0.52 o 
   6   3   5        3.48        3.17      0.32 o 
   7   3   5        0.27        0.05      0.32 o 
   8   3   5       24.65       24.84      0.81 o 
   9   3   5        5.58        5.38      0.51 o 
  10   3   5        2.39        0.63      0.57 o 
  11   3   5        5.69        5.21      0.77 o 
 -11   4   5        1.22        1.30      0.64 o 
 -10   4   5        1.03        0.39      0.55 o 
  -9   4   5        0.27        0.43      0.47 o 
  -8   4   5       10.07        8.06      0.52 o 
  -7   4   5       12.69       12.77      0.49 o 
  -6   4   5        0.58        0.56      0.25 o 
  -5   4   5        1.40        0.85      0.22 o 
  -4   4   5       10.40        9.25      0.35 o 
  -3   4   5        3.25        5.40      0.30 o 
  -2   4   5       92.86      108.65      1.13 o 
  -1   4   5      710.70      760.88      6.93 o 
   0   4   5        2.19        2.10      0.23 o 
   1   4   5      202.95      229.38      2.14 o 
   2   4   5        7.62        5.89      0.26 o 
   3   4   5        0.05        0.03      0.16 o 
   4   4   5        5.33        6.21      0.28 o 
   5   4   5       11.95        7.45      0.36 o 
   6   4   5        4.05        3.55      0.30 o 
   7   4   5        1.37        1.23      0.35 o 
   8   4   5       11.76       11.50      0.57 o 
   9   4   5       12.82       13.68      0.65 o 
  10   4   5        0.92        1.50      0.70 o 
  11   4   5        0.93        1.07      0.63 o 
 -11   5   5        0.21        0.69      0.82 o 
 -10   5   5        0.12        0.66      0.66 o 
  -9   5   5        3.12        2.58      0.51 o 
  -8   5   5        0.11        0.04      0.33 o 
  -7   5   5       16.38       14.78      0.67 o 
  -6   5   5       35.24       34.20      0.66 o 
  -5   5   5       31.94       27.03      0.60 o 
  -4   5   5        0.03        0.23      0.22 o 
  -3   5   5       50.54       60.85      0.87 o 
  -2   5   5       63.12       50.07      0.75 o 
  -1   5   5       40.56       49.24      0.88 o 
   0   5   5       12.15       11.25      0.40 o 
   1   5   5       67.53       73.75      0.90 o 
   2   5   5        2.89        2.75      0.27 o 
   3   5   5       15.74       10.80      0.41 o 
   4   5   5       49.20       48.46      0.80 o 
   5   5   5       10.54        8.92      0.38 o 
   6   5   5       44.08       41.81      0.81 o 
   7   5   5       10.24        5.52      0.44 o 
   8   5   5        0.00       -0.51      0.58 o 
   9   5   5        2.75        2.19      0.51 o 
  10   5   5        0.54        0.09      0.49 o 
  11   5   5        1.69        1.08      1.64 o 
 -11   6   5        0.77        1.57      0.88 o 
 -10   6   5        0.02        0.59      0.62 o 
  -9   6   5        0.09       -0.48      0.48 o 
  -8   6   5        3.73        2.27      0.53 o 
  -7   6   5       13.83       11.86      0.72 o 
  -6   6   5       19.38       15.51      0.51 o 
  -5   6   5       54.35       49.27      0.80 o 
  -4   6   5        0.03        0.12      0.19 o 
  -3   6   5       57.80       52.90      0.88 o 
  -2   6   5       17.85       15.69      0.63 o 
  -1   6   5       10.24       10.59      0.35 o 
   0   6   5       12.94       10.57      0.32 o 
   1   6   5        1.66        2.50      0.22 o 
   2   6   5       19.23       23.63      0.74 o 
   3   6   5      108.98      102.11      1.50 o 
   4   6   5        2.21        2.11      0.26 o 
   5   6   5       98.92       93.60      1.26 o 
   6   6   5        0.71        1.04      0.30 o 
   7   6   5        3.00        3.03      0.46 o 
   8   6   5        0.78        0.11      0.41 o 
   9   6   5        0.46        0.18      0.45 o 
  10   6   5        1.67        1.63      0.70 o 
  11   6   5        0.05       -1.07      1.07 o 
 -10   7   5        0.16        0.81      0.61 o 
  -9   7   5        4.52        3.81      0.64 o 
  -8   7   5        2.61        1.90      0.55 o 
  -7   7   5        0.63        0.27      0.40 o 
  -6   7   5        8.74        6.03      0.44 o 
  -5   7   5       25.52       18.91      0.62 o 
  -4   7   5       31.69       28.08      0.65 o 
  -3   7   5       31.99       34.85      1.32 o 
  -2   7   5        1.65        1.25      0.31 o 
  -1   7   5        2.52        4.54      0.30 o 
   0   7   5       42.71       40.79      0.63 o 
   1   7   5       58.83       58.98      0.93 o 
   2   7   5        0.26       -0.19      0.23 o 
   3   7   5        0.30        0.10      0.28 o 
   4   7   5       41.07       35.99      0.77 o 
   5   7   5       11.46       10.71      0.68 o 
   6   7   5       54.42       51.62      0.95 o 
   7   7   5        6.63        8.21      0.46 o 
   8   7   5        0.05       -0.30      0.50 o 
   9   7   5        1.33        0.99      0.64 o 
  10   7   5        1.83        2.37      0.71 o 
 -10   8   5        5.18        5.36      0.67 o 
  -9   8   5        0.07        0.35      0.46 o 
  -8   8   5        0.00       -0.36      0.49 o 
  -7   8   5       40.64       33.97      1.04 o 
  -6   8   5       33.78       28.63      0.91 o 
  -5   8   5        3.13        2.01      0.43 o 
  -4   8   5       25.47       25.22      0.95 o 
  -3   8   5        2.47        3.97      0.50 o 
  -2   8   5        4.15        3.91      0.44 o 
  -1   8   5        2.58        4.36      0.26 o 
   0   8   5       12.64       10.18      0.35 o 
   1   8   5      178.44      162.31      1.89 o 
   2   8   5       32.71       24.96      1.00 o 
   3   8   5       17.54       15.10      0.74 o 
   4   8   5       31.66       28.27      1.27 o 
   5   8   5        7.82        5.78      0.44 o 
   6   8   5       46.38       44.85      1.28 o 
   7   8   5        0.11        0.49      0.47 o 
   8   8   5        2.07        1.09      0.49 o 
   9   8   5        0.95       -0.06      0.66 o 
  10   8   5        0.06        0.04      0.70 o 
 -10   9   5        0.00        0.63      0.72 o 
  -9   9   5        0.00        0.27      0.57 o 
  -8   9   5        7.06        6.38      0.66 o 
  -7   9   5        0.26       -0.38      0.47 o 
  -6   9   5        7.45        7.59      0.60 o 
  -5   9   5       12.77        8.90      0.52 o 
  -4   9   5       31.55       29.84      0.98 o 
  -3   9   5       15.07       15.19      0.80 o 
  -2   9   5      131.88      134.26      1.72 o 
  -1   9   5      134.91      128.39      1.80 o 
   0   9   5        4.51        5.41      0.58 o 
   1   9   5       67.43       75.92      1.16 o 
   2   9   5       85.52       86.19      1.75 o 
   3   9   5       97.69       97.91      1.51 o 
   4   9   5        7.42        6.27      0.44 o 
   5   9   5        4.40        2.81      0.67 o 
   6   9   5       13.30       12.66      0.69 o 
   7   9   5        0.18       -0.42      0.49 o 
   8   9   5        3.28        2.27      0.55 o 
   9   9   5        0.07       -0.80      0.88 o 
  10   9   5        0.24        0.82      0.76 o 
 -10  10   5        0.00       -1.23      1.39 o 
  -9  10   5        0.43        0.33      0.61 o 
  -8  10   5        3.55        4.79      0.65 o 
  -7  10   5        1.63        0.21      0.51 o 
  -6  10   5        1.48        0.39      0.50 o 
  -5  10   5        0.07       -0.35      0.35 o 
  -4  10   5        0.14       -0.32      0.32 o 
  -3  10   5        5.89        4.53      0.51 o 
  -2  10   5      269.03      273.72      3.17 o 
  -1  10   5        1.59       12.91      1.61 o 
   0  10   5       17.29       20.81      1.00 o 
   1  10   5       10.17       13.44      0.52 o 
   2  10   5       90.10       94.23      1.39 o 
   3  10   5        2.21        2.46      0.36 o 
   4  10   5        8.99        8.44      0.51 o 
   5  10   5        2.36        1.81      0.43 o 
   6  10   5        0.15       -0.44      0.44 o 
   7  10   5        2.80        2.36      0.66 o 
   8  10   5       17.29       18.86      1.07 o 
   9  10   5        1.50        1.45      1.80 o 
  -9  11   5        0.54        0.03      0.62 o 
  -8  11   5        0.02        0.63      0.58 o 
  -7  11   5        3.37        4.93      0.60 o 
  -6  11   5        0.05       -0.49      0.49 o 
  -5  11   5        9.64        9.59      0.60 o 
  -4  11   5        3.47        2.72      0.39 o 
  -3  11   5       10.64       11.62      0.51 o 
  -2  11   5       51.48       45.60      1.21 o 
  -1  11   5        8.24        7.12      0.99 o 
   0  11   5      363.63      363.08      4.53 o 
   1  11   5        0.10        1.47      0.32 o 
   2  11   5       26.76       29.27      0.74 o 
   3  11   5        0.33        0.30      0.32 o 
   4  11   5        0.49        0.14      0.37 o 
   5  11   5        0.68        0.39      0.48 o 
   6  11   5        0.36       -0.05      0.46 o 
   7  11   5        0.96       -0.05      0.52 o 
   8  11   5        8.04        8.11      0.74 o 
   9  11   5        1.39        1.57      1.33 o 
  -9  12   5        3.67        7.56      0.88 o 
  -8  12   5        9.78       11.47      0.82 o 
  -7  12   5        4.04        4.80      0.63 o 
  -6  12   5        0.22        0.34      0.50 o 
  -5  12   5        0.16        0.52      0.43 o 
  -4  12   5        1.01        0.98      0.37 o 
  -3  12   5        7.01        7.41      0.45 o 
  -2  12   5        3.59        2.94      0.36 o 
  -1  12   5        1.19        0.68      0.36 o 
   0  12   5       32.65       29.65      1.06 o 
   1  12   5        4.46        3.79      0.40 o 
   2  12   5        3.31        2.24      0.35 o 
   3  12   5        3.54        3.27      0.55 o 
   4  12   5        2.01        1.53      0.41 o 
   5  12   5        1.77        1.54      0.53 o 
   6  12   5        0.09       -0.17      0.48 o 
   7  12   5        1.53        1.65      0.57 o 
   8  12   5       10.83       12.48      0.82 o 
  -8  13   5        0.18        0.29      0.63 o 
  -7  13   5        5.30        4.96      0.64 o 
  -6  13   5        0.05        0.23      0.50 o 
  -5  13   5        0.37        0.43      0.45 o 
  -4  13   5        0.01        0.37      0.40 o 
  -3  13   5        0.69        0.59      0.35 o 
  -2  13   5       10.85       10.10      0.48 o 
  -1  13   5        2.20        1.61      0.37 o 
   0  13   5        5.23        5.51      0.40 o 
   1  13   5        4.62        5.16      0.55 o 
   2  13   5        0.61        0.11      0.39 o 
   3  13   5       13.95       13.67      1.01 o 
   4  13   5        0.13       -0.39      0.39 o 
   5  13   5       14.25       12.98      0.68 o 
   6  13   5        3.68        2.69      0.55 o 
   7  13   5        0.19        0.00      0.54 o 
   8  13   5        0.00       -0.45      0.86 o 
  -7  14   5        0.40        0.93      0.57 o 
  -6  14   5        0.21        0.72      0.52 o 
  -5  14   5        7.15        7.24      0.59 o 
  -4  14   5        6.65        6.91      0.56 o 
  -3  14   5        0.02       -0.34      0.34 o 
  -2  14   5        1.29        1.31      0.34 o 
  -1  14   5        6.58        7.11      0.66 o 
   0  14   5       13.44       13.54      0.73 o 
   1  14   5        1.29        1.31      0.67 o 
   2  14   5        1.44        0.39      0.56 o 
   3  14   5        6.91        6.97      0.48 o 
   4  14   5        1.31        0.55      0.43 o 
   5  14   5        8.71        9.03      0.62 o 
   6  14   5        1.09        0.19      0.61 o 
   7  14   5        0.03       -0.38      0.55 o 
  -6  15   5        0.41       -0.41      0.51 o 
  -5  15   5        1.56        1.63      0.53 o 
  -4  15   5        4.29        5.82      0.54 o 
  -3  15   5        0.19        0.96      0.51 o 
  -2  15   5        3.54        4.09      0.47 o 
  -1  15   5        0.04       -0.32      0.51 o 
   0  15   5        2.66        2.63      0.57 o 
   1  15   5        0.96        0.47      0.56 o 
   2  15   5        2.63        3.11      0.65 o 
   3  15   5        0.20       -0.22      0.46 o 
   4  15   5        0.47       -0.22      0.43 o 
   5  15   5        0.26       -0.57      0.66 o 
   6  15   5        0.05       -0.50      0.50 o 
  -5  16   5        1.45        1.81      0.55 o 
  -4  16   5        1.20        0.91      0.49 o 
  -3  16   5        7.46        9.76      0.60 o 
  -2  16   5        0.07        1.48      0.41 o 
  -1  16   5        0.01       -0.18      0.57 o 
   0  16   5        1.35        1.57      0.65 o 
   1  16   5        1.40        2.02      0.65 o 
   2  16   5        0.30        1.39      0.66 o 
   3  16   5        4.08        4.06      0.74 o 
   4  16   5        2.42        2.03      0.49 o 
   5  16   5        0.10       -0.47      0.47 o 
  -4  17   5        0.19        0.64      0.55 o 
  -3  17   5        2.07        1.32      0.48 o 
  -2  17   5        0.62        0.71      0.49 o 
  -1  17   5        0.29        2.11      0.68 o 
   0  17   5        6.35        8.41      1.54 o 
   1  17   5        8.47        9.48      0.95 o 
   2  17   5        1.60        1.00      0.67 o 
   3  17   5        0.48        1.52      0.70 o 
   4  17   5        0.11       -0.57      0.57 o 
  -2  18   5        0.81        0.51      0.87 o 
  -1  18   5        2.56        1.46      1.00 o 
   0  18   5        0.14        1.77      1.09 o 
   1  18   5        0.00        0.37      1.03 o 
   2  18   5        0.31        0.22      1.08 o 
 -11   0   6        4.90        6.18      1.22 o 
 -10   0   6        0.09       -0.18      0.80 o 
  -9   0   6       10.69        6.47      0.80 o 
  -8   0   6       13.65       14.65      2.64 o 
  -7   0   6       22.94       21.91      1.61 o 
  -6   0   6      219.44      192.20      2.74 o 
  -5   0   6      781.03      693.76      8.49 o 
  -4   0   6       99.87      100.17      1.74 o 
  -3   0   6        1.01        1.86      0.46 o 
  -2   0   6      249.11      217.53      2.68 o 
  -1   0   6       42.01       51.35      0.83 o 
   0   0   6      212.09      197.08      2.52 o 
   1   0   6        0.21        1.10      0.23 o 
   2   0   6       53.59       41.78      0.77 o 
   3   0   6      218.18      238.10      3.05 o 
   4   0   6      576.57      570.04      7.68 o 
   5   0   6      479.44      428.47      5.91 o 
   6   0   6      192.44      165.27      2.81 o 
   7   0   6       32.15       26.31      1.59 o 
   8   0   6       12.14        9.96      1.51 o 
   9   0   6        0.03       -0.52      0.86 o 
  10   0   6       11.15       11.03      1.47 o 
  11   0   6        0.20        0.57      1.09 o 
 -11   1   6        0.24       -0.05      0.60 o 
 -10   1   6        0.07       -0.32      0.60 o 
  -9   1   6        1.62        1.88      0.50 o 
  -8   1   6       15.67       17.07      0.75 o 
  -7   1   6      108.67       94.73      1.79 o 
  -6   1   6        3.53        4.50      0.39 o 
  -5   1   6       26.62       32.15      1.09 o 
  -4   1   6       33.82       32.85      0.57 o 
  -3   1   6      283.44      276.26      2.38 o 
  -2   1   6       25.96       24.23      0.38 o 
  -1   1   6        0.09        0.51      0.13 o 
   0   1   6        4.92        5.39      0.33 o 
   1   1   6       72.27       76.16      0.75 o 
   2   1   6       14.37       16.58      0.34 o 
   3   1   6       63.02       61.03      0.73 o 
   4   1   6        0.96        1.17      0.27 o 
   5   1   6      440.43      417.43      3.87 o 
   6   1   6       66.72       63.38      0.93 o 
   7   1   6       94.29       87.27      1.37 o 
   8   1   6       22.26       19.99      0.83 o 
   9   1   6        1.80        0.72      0.53 o 
  10   1   6        0.46       -0.18      0.55 o 
  11   1   6        0.52       -0.55      0.59 o 
 -11   2   6        1.12        0.35      0.57 o 
 -10   2   6        1.25        0.84      0.63 o 
  -9   2   6        3.98        3.23      0.52 o 
  -8   2   6        5.93        5.07      0.47 o 
  -7   2   6        3.65        4.07      0.39 o 
  -6   2   6        0.33       -0.32      0.32 o 
  -5   2   6      204.62      202.34      2.08 o 
  -4   2   6       25.99       21.75      0.43 o 
  -3   2   6       19.07       22.14      0.47 o 
  -2   2   6        0.46        1.29      0.18 o 
  -1   2   6       89.40       82.94      0.90 o 
   0   2   6      128.13      123.42      1.22 o 
   1   2   6      101.92       98.61      1.04 o 
   2   2   6        8.64        4.75      0.21 o 
   3   2   6       97.79       84.80      0.90 o 
   4   2   6       44.06       46.19      0.74 o 
   5   2   6       96.67       97.93      1.29 o 
   6   2   6       51.47       54.97      1.04 o 
   7   2   6       77.11       77.37      1.27 o 
   8   2   6        0.99        0.72      0.40 o 
   9   2   6        0.06        0.15      0.49 o 
  10   2   6        3.40        3.14      0.93 o 
  11   2   6        0.93        1.26      0.63 o 
 -11   3   6        4.41        6.15      0.83 o 
 -10   3   6        0.53        0.24      0.61 o 
  -9   3   6        1.03        1.05      0.54 o 
  -8   3   6        1.39        1.44      0.35 o 
  -7   3   6       12.40       15.17      0.62 o 
  -6   3   6        5.14        6.55      0.38 o 
  -5   3   6        2.86        2.48      0.47 o 
  -4   3   6       10.68       11.57      0.38 o 
  -3   3   6       19.42       20.43      0.46 o 
  -2   3   6      124.42      126.12      1.35 o 
  -1   3   6      533.29      543.24      5.21 o 
   0   3   6      187.16      212.57      2.09 o 
   1   3   6       11.64       21.41      0.62 o 
   2   3   6       41.60       45.72      0.73 o 
   3   3   6        0.67        1.10      0.19 o 
   4   3   6       48.36       40.59      0.60 o 
   5   3   6        2.23        1.41      0.42 o 
   6   3   6        5.59        8.05      0.42 o 
   7   3   6        0.59        0.49      0.34 o 
   8   3   6        2.82        4.05      0.46 o 
   9   3   6        2.38        2.66      0.51 o 
  10   3   6        3.60        2.33      0.63 o 
  11   3   6        0.04       -0.04      0.59 o 
 -11   4   6        0.19        0.45      0.67 o 
 -10   4   6        1.94        1.45      0.61 o 
  -9   4   6        0.01        0.66      0.50 o 
  -8   4   6        0.97        2.46      0.44 o 
  -7   4   6        2.19        1.75      0.38 o 
  -6   4   6        8.98       10.10      0.44 o 
  -5   4   6        0.21        0.59      0.25 o 
  -4   4   6        0.16        0.15      0.22 o 
  -3   4   6       34.07       36.13      0.70 o 
  -2   4   6      108.27      125.69      1.43 o 
  -1   4   6       17.07       21.04      0.49 o 
   0   4   6       19.48       20.33      0.42 o 
   1   4   6       22.84       25.16      0.63 o 
   2   4   6      134.56      144.31      1.61 o 
   3   4   6       59.70       52.32      0.77 o 
   4   4   6        0.10        0.57      0.26 o 
   5   4   6        0.07       -0.25      0.25 o 
   6   4   6        9.62        8.85      0.49 o 
   7   4   6       13.42       10.50      0.60 o 
   8   4   6        0.05       -0.42      0.42 o 
   9   4   6        1.71        0.37      0.48 o 
  10   4   6        2.41        1.94      0.58 o 
  11   4   6        0.00       -0.59      0.59 o 
 -10   5   6        1.49        0.55      0.70 o 
  -9   5   6        0.08       -0.35      0.40 o 
  -8   5   6        7.71        8.62      0.82 o 
  -7   5   6        0.00        0.44      0.35 o 
  -6   5   6        2.80        1.59      0.32 o 
  -5   5   6        0.08       -0.25      0.25 o 
  -4   5   6        3.64        3.26      0.27 o 
  -3   5   6       23.38       26.86      0.54 o 
  -2   5   6        2.42        2.20      0.25 o 
  -1   5   6       25.37       26.79      0.60 o 
   0   5   6      138.94      143.31      1.83 o 
   1   5   6        0.00        0.34      0.20 o 
   2   5   6        2.12        2.64      0.23 o 
   3   5   6       22.07       26.69      0.56 o 
   4   5   6       14.92       12.72      0.45 o 
   5   5   6        3.71        3.43      0.32 o 
   6   5   6        1.52        2.32      0.34 o 
   7   5   6        0.72        0.82      0.41 o 
   8   5   6       10.43        8.01      0.60 o 
   9   5   6        0.07       -0.47      0.47 o 
  10   5   6        0.00       -0.15      0.55 o 
 -10   6   6        0.94        1.31      0.77 o 
  -9   6   6        0.69        0.37      0.55 o 
  -8   6   6       13.88        9.77      0.59 o 
  -7   6   6        5.41        5.12      0.42 o 
  -6   6   6       11.47        8.30      0.54 o 
  -5   6   6       12.17       13.65      0.52 o 
  -4   6   6        9.51        5.85      0.34 o 
  -3   6   6        4.94        5.61      0.30 o 
  -2   6   6        4.27        4.06      0.36 o 
  -1   6   6       10.31        9.60      0.42 o 
   0   6   6        0.81        0.55      0.25 o 
   1   6   6       24.56       26.27      0.62 o 
   2   6   6       14.67       15.59      0.50 o 
   3   6   6       76.35       82.27      1.07 o 
   4   6   6        1.33        0.10      0.26 o 
   5   6   6        0.46       -0.07      0.28 o 
   6   6   6       24.72       19.69      0.65 o 
   7   6   6       19.22       13.57      0.67 o 
   8   6   6        0.15       -0.41      0.43 o 
   9   6   6        0.02        0.10      0.49 o 
  10   6   6        0.50       -0.19      0.61 o 
 -10   7   6        1.87        1.80      1.09 o 
  -9   7   6        0.27       -0.38      0.59 o 
  -8   7   6        0.70       -0.40      0.50 o 
  -7   7   6       12.97       12.98      0.65 o 
  -6   7   6       49.97       44.71      0.96 o 
  -5   7   6       44.54       38.52      0.85 o 
  -4   7   6       33.29       32.07      0.73 o 
  -3   7   6        2.69        0.90      0.28 o 
  -2   7   6        0.02       -0.12      0.28 o 
  -1   7   6        0.18       -0.48      0.49 o 
   0   7   6        6.58        7.75      0.46 o 
   1   7   6        8.39        6.98      0.42 o 
   2   7   6        0.00       -0.26      0.26 o 
   3   7   6       34.85       32.40      0.62 o 
   4   7   6      125.65      113.73      1.49 o 
   5   7   6       25.79       25.06      0.64 o 
   6   7   6        5.71        6.02      0.42 o 
   7   7   6        1.40        1.20      0.42 o 
   8   7   6        5.78        4.48      0.52 o 
   9   7   6        0.52        0.31      0.88 o 
  10   7   6        0.61        1.20      0.72 o 
 -10   8   6        0.64        0.36      0.66 o 
  -9   8   6        0.70        0.30      0.59 o 
  -8   8   6        0.01       -0.45      0.45 o 
  -7   8   6        0.05       -0.10      0.42 o 
  -6   8   6        0.51        1.05      0.39 o 
  -5   8   6        0.32        0.63      0.35 o 
  -4   8   6       98.27       91.15      1.33 o 
  -3   8   6       72.15       66.55      1.07 o 
  -2   8   6        0.08       -0.23      0.41 o 
  -1   8   6       59.66       56.85      1.13 o 
   0   8   6        4.03        4.76      0.47 o 
   1   8   6        3.45        5.18      0.39 o 
   2   8   6       15.38       14.13      0.55 o 
   3   8   6        4.90        5.23      0.38 o 
   4   8   6        8.85        6.96      0.43 o 
   5   8   6        3.82        3.21      0.43 o 
   6   8   6       92.73       84.85      3.21 o 
   7   8   6        0.09       -0.01      0.48 o 
   8   8   6        0.06       -0.57      0.57 o 
   9   8   6        3.02        3.53      1.10 o 
  10   8   6        0.01        0.23      0.73 o 
  -9   9   6        2.22        0.50      1.16 o 
  -8   9   6        0.42        0.48      0.55 o 
  -7   9   6        2.57        1.31      0.54 o 
  -6   9   6        0.17       -0.45      0.45 o 
  -5   9   6        0.55       -0.39      0.39 o 
  -4   9   6        5.79        4.26      0.45 o 
  -3   9   6       90.58       94.37      1.48 o 
  -2   9   6      126.35      122.23      1.81 o 
  -1   9   6        0.79        1.27      0.51 o 
   0   9   6      124.47      123.11      2.01 o 
   1   9   6      140.15      145.37      1.95 o 
   2   9   6       44.39       40.38      1.21 o 
   3   9   6       46.30       51.38      1.03 o 
   4   9   6        2.97        1.80      0.39 o 
   5   9   6        3.81        3.16      0.44 o 
   6   9   6        0.06       -0.41      0.41 o 
   7   9   6        0.95        0.95      0.58 o 
   8   9   6        4.29        3.77      0.81 o 
   9   9   6        0.77        1.14      1.07 o 
  -9  10   6        3.40        4.23      0.82 o 
  -8  10   6        0.10        0.09      0.57 o 
  -7  10   6        0.06       -0.50      0.50 o 
  -6  10   6        2.32        1.41      0.51 o 
  -5  10   6        1.60        0.69      0.43 o 
  -4  10   6       11.46       11.68      0.58 o 
  -3  10   6        0.65       -0.17      0.74 o 
  -2  10   6      138.08      137.80      3.00 o 
  -1  10   6      423.54      444.53      8.79 o 
   0  10   6      204.23      200.53      4.54 o 
   1  10   6      134.70      153.29      2.05 o 
   2  10   6        3.19        5.34      0.40 o 
   3  10   6       12.54       14.79      0.70 o 
   4  10   6        8.99       10.47      0.66 o 
   5  10   6        0.04       -0.31      0.44 o 
   6  10   6        0.41       -0.28      0.52 o 
   7  10   6        3.78        4.06      1.13 o 
   8  10   6        5.32        6.04      1.47 o 
   9  10   6        8.28        8.56      1.32 o 
  -9  11   6        1.46        1.95      1.12 o 
  -8  11   6        0.56        0.10      0.60 o 
  -7  11   6        0.02       -0.45      0.61 o 
  -6  11   6        1.12        0.20      0.51 o 
  -5  11   6        0.24       -0.24      0.45 o 
  -4  11   6        0.92        1.58      0.42 o 
  -3  11   6        1.81        1.13      0.40 o 
  -2  11   6        5.50        3.67      0.44 o 
  -1  11   6        2.38        5.64      0.70 o 
   0  11   6        1.29        1.84      0.41 o 
   1  11   6      228.23      228.45      3.54 o 
   2  11   6        8.56        7.36      0.48 o 
   3  11   6       10.97       12.67      0.58 o 
   4  11   6       19.85       18.17      0.76 o 
   5  11   6        3.62        3.20      0.51 o 
   6  11   6        1.07       -0.35      0.50 o 
   7  11   6        1.95        3.16      0.70 o 
   8  11   6        0.12       -0.12      0.71 o 
  -8  12   6        2.46        4.99      0.71 o 
  -7  12   6        0.01        0.08      0.56 o 
  -6  12   6        0.54       -0.05      0.52 o 
  -5  12   6       34.87       36.21      1.45 o 
  -4  12   6        9.11        8.67      0.54 o 
  -3  12   6        1.34        0.91      0.39 o 
  -2  12   6        4.92        3.91      0.42 o 
  -1  12   6       27.41       23.71      1.03 o 
   0  12   6        6.59        7.01      0.41 o 
   1  12   6        9.21       10.58      0.49 o 
   2  12   6       13.06       12.93      0.56 o 
   3  12   6        0.39        0.52      0.43 o 
   4  12   6        1.30        1.86      0.45 o 
   5  12   6       16.06       17.98      0.82 o 
   6  12   6        1.55        0.05      0.53 o 
   7  12   6        0.00       -0.57      0.57 o 
   8  12   6        1.41        1.13      1.37 o 
  -7  13   6        1.59        1.50      0.60 o 
  -6  13   6        0.42        0.15      0.53 o 
  -5  13   6        1.36        2.23      0.52 o 
  -4  13   6        0.01       -0.12      0.41 o 
  -3  13   6        4.57        4.38      0.45 o 
  -2  13   6       12.21       13.37      0.58 o 
  -1  13   6       12.38       11.92      0.52 o 
   0  13   6        1.34        2.20      0.36 o 
   1  13   6        0.10        0.53      0.33 o 
   2  13   6        2.64        3.29      0.40 o 
   3  13   6        9.07        9.34      0.91 o 
   4  13   6        0.27       -0.16      0.46 o 
   5  13   6        0.02       -0.48      0.48 o 
   6  13   6        4.53        3.73      0.61 o 
   7  13   6        0.27        0.24      0.58 o 
  -7  14   6        0.04       -0.34      0.70 o 
  -6  14   6        1.08        0.91      0.55 o 
  -5  14   6        0.00       -0.45      0.48 o 
  -4  14   6        0.03        0.02      0.44 o 
  -3  14   6        0.48        1.34      0.62 o 
  -2  14   6        0.66        0.34      0.36 o 
  -1  14   6        0.08        0.07      0.39 o 
   0  14   6        0.01        0.31      0.41 o 
   1  14   6        0.41        1.04      0.37 o 
   2  14   6        1.10        1.17      0.38 o 
   3  14   6        1.70        1.08      0.43 o 
   4  14   6        0.13       -0.26      0.44 o 
   5  14   6        2.82        1.44      0.52 o 
   6  14   6        0.31       -0.52      0.52 o 
  -6  15   6        0.57        0.19      1.02 o 
  -5  15   6        0.13       -0.30      0.57 o 
  -4  15   6        9.43       11.10      0.94 o 
  -3  15   6        3.21        2.48      0.46 o 
  -2  15   6        0.14        0.09      0.38 o 
  -1  15   6        2.06        2.19      0.38 o 
   0  15   6        0.52        1.08      0.43 o 
   1  15   6        0.81        1.13      0.42 o 
   2  15   6        1.29        1.21      0.54 o 
   3  15   6        3.70        2.00      0.46 o 
   4  15   6        6.35        6.69      0.86 o 
   5  15   6        1.06        1.02      0.52 o 
   6  15   6        0.16       -0.56      0.80 o 
  -5  16   6        0.36        0.18      0.76 o 
  -4  16   6        3.11        3.32      0.61 o 
  -3  16   6        1.19        1.28      0.50 o 
  -2  16   6       16.89       22.09      1.37 o 
  -1  16   6        1.84        1.16      0.49 o 
   0  16   6        2.31        1.97      0.71 o 
   1  16   6        3.27        4.02      0.84 o 
   2  16   6       10.66       13.69      0.74 o 
   3  16   6        0.03        0.30      0.43 o 
   4  16   6        0.48        0.67      0.50 o 
  -3  17   6        0.64        0.43      0.66 o 
  -2  17   6        7.22        9.18      0.56 o 
  -1  17   6        0.78        1.14      0.51 o 
   0  17   6       14.74       22.08      1.83 o 
   1  17   6        4.29        4.67      0.87 o 
   2  17   6        0.32        0.52      0.90 o 
   3  17   6        0.01        0.28      1.30 o 
 -10   1   7        6.99        7.68      0.83 o 
  -9   1   7        7.24        7.28      0.65 o 
  -8   1   7        1.28        0.40      0.44 o 
  -7   1   7       18.13       15.59      0.67 o 
  -6   1   7       31.24       33.27      0.76 o 
  -5   1   7        0.14        1.09      0.39 o 
  -4   1   7       54.27       65.91      1.05 o 
  -3   1   7       75.19       71.87      0.91 o 
  -2   1   7        1.09        0.91      0.21 o 
  -1   1   7        0.56        1.20      0.19 o 
   0   1   7       25.46       23.57      0.53 o 
   1   1   7      107.96      117.48      1.25 o 
   2   1   7       21.90       20.43      0.50 o 
   3   1   7        6.76        8.18      0.36 o 
   4   1   7      139.12      147.05      1.67 o 
   5   1   7       61.28       56.32      0.90 o 
   6   1   7        0.65       -0.40      0.40 o 
   7   1   7        4.81        3.45      0.49 o 
   8   1   7        3.84        4.54      0.65 o 
   9   1   7        1.31        1.76      1.23 o 
  10   1   7        1.02        2.42      0.83 o 
 -10   2   7        0.45        0.27      0.55 o 
  -9   2   7        1.18        0.46      0.74 o 
  -8   2   7        4.47        5.02      0.54 o 
  -7   2   7        2.97        2.60      0.37 o 
  -6   2   7        4.47        5.57      0.39 o 
  -5   2   7      148.08      152.62      1.77 o 
  -4   2   7       77.37       79.10      1.02 o 
  -3   2   7       11.13       15.21      0.45 o 
  -2   2   7        5.56        5.63      0.24 o 
  -1   2   7       37.83       40.12      0.56 o 
   0   2   7        0.71        0.97      0.18 o 
   1   2   7       24.63       30.06      0.61 o 
   2   2   7        1.37        1.52      0.24 o 
   3   2   7       96.18       93.72      1.14 o 
   4   2   7        0.07        0.51      0.34 o 
   5   2   7       26.19       33.32      0.85 o 
   6   2   7       14.23       16.34      0.70 o 
   7   2   7        3.64        3.66      0.41 o 
   8   2   7        0.96        0.95      0.50 o 
   9   2   7        1.60        1.30      0.54 o 
  10   2   7        0.01       -0.16      0.94 o 
 -10   3   7        0.61        1.38      0.64 o 
  -9   3   7        1.31        1.42      0.60 o 
  -8   3   7        1.79        0.51      0.47 o 
  -7   3   7        3.48        3.24      0.43 o 
  -6   3   7        0.06       -0.34      0.34 o 
  -5   3   7        0.12        0.81      0.35 o 
  -4   3   7        2.83        3.21      0.37 o 
  -3   3   7        4.74        6.93      0.32 o 
  -2   3   7        2.57        2.34      0.22 o 
  -1   3   7       13.45       15.85      0.44 o 
   0   3   7        3.68        3.62      0.31 o 
   1   3   7       53.77       54.16      0.72 o 
   2   3   7       75.88       77.06      0.95 o 
   3   3   7       98.64      100.06      1.20 o 
   4   3   7        8.71        7.52      0.54 o 
   5   3   7        5.39        5.74      0.38 o 
   6   3   7        1.40        0.84      0.49 o 
   7   3   7        1.74        2.63      0.40 o 
   8   3   7        1.14        1.39      0.44 o 
   9   3   7        0.36        0.42      0.53 o 
  10   3   7        3.61        2.49      0.64 o 
 -10   4   7        0.56        0.45      0.61 o 
  -9   4   7        0.04        0.13      0.55 o 
  -8   4   7        1.28        1.10      0.45 o 
  -7   4   7        0.40       -0.14      0.36 o 
  -6   4   7        1.90        1.24      0.37 o 
  -5   4   7       22.50       20.75      0.60 o 
  -4   4   7        5.24        4.14      0.30 o 
  -3   4   7       19.25       23.31      0.58 o 
  -2   4   7       10.17       12.47      0.50 o 
  -1   4   7        0.95        1.50      0.31 o 
   0   4   7       93.29      100.87      1.42 o 
   1   4   7       41.17       43.23      0.79 o 
   2   4   7        6.47        6.58      0.37 o 
   3   4   7       46.16       47.31      1.00 o 
   4   4   7        0.53        0.62      0.32 o 
   5   4   7        1.62        1.08      0.34 o 
   6   4   7        0.62       -0.32      0.32 o 
   7   4   7        0.02        0.08      0.40 o 
   8   4   7        2.22        1.69      0.50 o 
   9   4   7        0.54        0.85      0.70 o 
  10   4   7        2.84        2.39      0.70 o 
 -10   5   7        0.05       -0.37      0.70 o 
  -9   5   7        0.22       -0.20      0.59 o 
  -8   5   7        0.14       -0.40      0.41 o 
  -7   5   7        5.60        5.45      0.61 o 
  -6   5   7        4.39        4.80      0.47 o 
  -5   5   7       10.66       11.60      0.48 o 
  -4   5   7       16.98       14.27      0.55 o 
  -3   5   7        3.13        4.32      0.34 o 
  -2   5   7       10.52        9.47      0.38 o 
  -1   5   7        0.62        0.78      0.25 o 
   0   5   7       35.00       40.26      0.72 o 
   1   5   7        5.37        5.50      0.31 o 
   2   5   7        0.29        0.75      0.28 o 
   3   5   7        6.16        7.28      0.34 o 
   4   5   7       22.76       16.94      0.52 o 
   5   5   7       17.52       16.13      0.61 o 
   6   5   7        3.66        3.70      0.41 o 
   7   5   7        2.79        2.64      0.45 o 
   8   5   7        0.06       -0.05      0.46 o 
   9   5   7        0.13       -0.50      0.50 o 
  10   5   7        0.05       -0.03      0.64 o 
 -10   6   7        0.77       -0.68      1.22 o 
  -9   6   7        1.50        1.63      0.62 o 
  -8   6   7        0.71        0.74      0.46 o 
  -7   6   7        0.04        0.36      0.41 o 
  -6   6   7        9.82        8.38      0.50 o 
  -5   6   7       10.30        7.87      0.42 o 
  -4   6   7       16.75       14.19      0.48 o 
  -3   6   7       18.97       16.16      0.49 o 
  -2   6   7        1.63        1.64      0.27 o 
  -1   6   7       17.76       17.32      0.49 o 
   0   6   7        0.01       -0.22      0.22 o 
   1   6   7       19.26       18.76      0.51 o 
   2   6   7        0.82        1.30      0.25 o 
   3   6   7        4.39        4.19      0.31 o 
   4   6   7       36.59       37.86      0.88 o 
   5   6   7        6.84        6.73      0.40 o 
   6   6   7        4.09        3.38      0.45 o 
   7   6   7        4.29        4.93      0.50 o 
   8   6   7        0.01        0.03      0.46 o 
   9   6   7        0.00       -0.07      0.50 o 
  10   6   7        0.45        0.83      0.63 o 
  -9   7   7        0.22        0.31      0.81 o 
  -8   7   7        4.11        3.47      0.64 o 
  -7   7   7        1.07        1.30      0.56 o 
  -6   7   7        6.11        5.34      0.55 o 
  -5   7   7        8.07        5.73      0.45 o 
  -4   7   7        5.30        5.05      0.41 o 
  -3   7   7        1.41        1.69      0.30 o 
  -2   7   7       23.84       20.29      0.64 o 
  -1   7   7        3.18        1.98      0.27 o 
   0   7   7        9.71       13.01      0.48 o 
   1   7   7        9.21        8.89      0.44 o 
   2   7   7       16.22       15.42      0.47 o 
   3   7   7        0.40        0.49      0.28 o 
   4   7   7       16.11       13.64      0.48 o 
   5   7   7       12.25       10.88      0.48 o 
   6   7   7        8.48        8.59      0.56 o 
   7   7   7        0.17        0.00      0.42 o 
   8   7   7        0.00       -0.30      0.46 o 
   9   7   7        9.40        9.59      1.23 o 
  -9   8   7        3.10        2.33      0.70 o 
  -8   8   7        0.26        0.63      0.58 o 
  -7   8   7        2.49        1.91      0.49 o 
  -6   8   7        9.93        9.12      0.55 o 
  -5   8   7        8.17        7.21      0.49 o 
  -4   8   7       25.76       23.19      1.13 o 
  -3   8   7       10.24        8.83      0.48 o 
  -2   8   7        2.90        3.51      0.39 o 
  -1   8   7        0.21        0.45      0.52 o 
   0   8   7       73.85       74.98      1.60 o 
   1   8   7        9.26        7.82      0.62 o 
   2   8   7        8.75        7.89      0.41 o 
   3   8   7        2.59        2.02      0.35 o 
   4   8   7       24.94       27.97      0.77 o 
   5   8   7        1.24       -0.33      0.42 o 
   6   8   7        0.15        0.45      0.50 o 
   7   8   7        4.87        3.56      0.66 o 
   8   8   7        0.90        0.63      0.88 o 
   9   8   7        0.16       -0.40      0.71 o 
  -9   9   7        2.15        1.90      0.73 o 
  -8   9   7        0.29       -0.04      0.78 o 
  -7   9   7        1.02        0.74      0.55 o 
  -6   9   7       12.87       12.54      0.86 o 
  -5   9   7        3.23        1.34      0.47 o 
  -4   9   7       21.57       22.46      0.90 o 
  -3   9   7        0.57       -0.08      0.40 o 
  -2   9   7       23.14       25.58      1.05 o 
  -1   9   7        0.05        0.42      0.38 o 
   0   9   7       39.37       42.11      1.63 o 
   1   9   7        5.19        5.03      0.50 o 
   2   9   7       63.42       72.63      1.11 o 
   3   9   7        1.68        1.62      0.35 o 
   4   9   7       16.93       19.25      0.68 o 
   5   9   7        3.12        3.30      0.48 o 
   6   9   7        3.87        2.85      0.50 o 
   7   9   7        0.42       -0.59      0.59 o 
   8   9   7        2.09        1.30      0.71 o 
   9   9   7        0.00       -0.36      0.93 o 
  -8  10   7        1.45        1.33      0.74 o 
  -7  10   7        2.48        1.23      0.59 o 
  -6  10   7        0.07       -0.52      0.52 o 
  -5  10   7        0.01       -0.27      0.66 o 
  -4  10   7       10.71        9.19      0.59 o 
  -3  10   7       18.53       22.11      1.07 o 
  -2  10   7        3.59        6.66      0.51 o 
  -1  10   7        5.25        6.18      0.47 o 
   0  10   7       22.34       30.06      0.79 o 
   1  10   7       39.37       39.63      0.86 o 
   2  10   7        1.15        1.22      0.40 o 
   3  10   7        2.41        2.95      0.44 o 
   4  10   7       11.25       10.08      0.69 o 
   5  10   7        7.00        6.63      0.92 o 
   6  10   7        1.16        1.23      0.54 o 
   7  10   7        4.52        6.57      0.78 o 
   8  10   7        0.03        0.26      0.73 o 
  -8  11   7        1.60        2.66      0.75 o 
  -7  11   7        4.40        6.11      0.85 o 
  -6  11   7        2.23        2.90      0.61 o 
  -5  11   7       20.48       23.11      0.88 o 
  -4  11   7       10.35        8.03      0.58 o 
  -3  11   7        2.13        1.75      0.45 o 
  -2  11   7       19.92       18.78      0.79 o 
  -1  11   7       34.01       31.23      0.78 o 
   0  11   7        0.00        0.43      0.37 o 
   1  11   7        1.26        3.63      0.42 o 
   2  11   7       28.29       29.74      0.82 o 
   3  11   7       20.73       20.48      0.86 o 
   4  11   7        0.00        0.55      0.46 o 
   5  11   7        2.20        3.03      0.55 o 
   6  11   7        0.69        0.64      0.55 o 
   7  11   7        0.47       -0.63      0.66 o 
   8  11   7        1.02       -0.87      1.30 o 
  -7  12   7        2.86        4.27      0.71 o 
  -6  12   7        4.39        6.11      0.68 o 
  -5  12   7        0.20        0.70      0.53 o 
  -4  12   7        0.23        1.02      0.46 o 
  -3  12   7        3.02        1.41      0.44 o 
  -2  12   7        3.66        2.11      0.43 o 
  -1  12   7        3.83        3.64      0.44 o 
   0  12   7        0.01       -0.07      0.35 o 
   1  12   7        3.90        3.05      0.40 o 
   2  12   7        4.10        3.18      0.48 o 
   3  12   7        0.06       -0.18      0.44 o 
   4  12   7        3.95        2.71      0.52 o 
   5  12   7        0.03        0.14      0.53 o 
   6  12   7        4.37        4.60      0.72 o 
   7  12   7        5.42        5.40      0.71 o 
  -7  13   7        0.39        0.71      0.76 o 
  -6  13   7        0.02        0.45      0.56 o 
  -5  13   7        0.30       -0.50      0.50 o 
  -4  13   7        3.59        1.81      0.48 o 
  -3  13   7        0.89        1.44      0.48 o 
  -2  13   7        0.94        0.52      0.40 o 
  -1  13   7        0.61        1.90      0.40 o 
   0  13   7        0.30        0.16      0.35 o 
   1  13   7        0.30       -0.23      0.36 o 
   2  13   7        1.04        2.15      0.44 o 
   3  13   7        1.39        0.99      0.45 o 
   4  13   7        4.75        2.95      0.53 o 
   5  13   7        1.83        1.32      0.55 o 
   6  13   7        0.70       -0.54      0.54 o 
  -6  14   7        1.85        1.28      0.72 o 
  -5  14   7        0.13       -0.16      0.51 o 
  -4  14   7        0.00        0.45      0.49 o 
  -3  14   7        1.11        1.31      0.46 o 
  -2  14   7        0.01       -0.40      0.40 o 
  -1  14   7        7.01        8.64      0.52 o 
   0  14   7        0.63        0.70      0.38 o 
   1  14   7        4.10        4.79      0.44 o 
   2  14   7        0.39        0.34      0.42 o 
   3  14   7        0.12       -0.35      0.43 o 
   4  14   7        1.20        1.14      0.53 o 
   5  14   7        1.30        0.93      0.63 o 
   6  14   7        0.29       -0.54      0.67 o 
  -5  15   7        0.29        1.48      0.81 o 
  -4  15   7        0.02       -0.24      0.50 o 
  -3  15   7        2.89        2.92      0.50 o 
  -2  15   7        0.65        1.11      0.48 o 
  -1  15   7        0.02       -0.40      0.40 o 
   0  15   7        0.47        1.22      0.53 o 
   1  15   7        1.25        1.04      0.41 o 
   2  15   7        0.59        0.75      0.44 o 
   3  15   7        0.36       -0.25      0.60 o 
   4  15   7        0.31       -0.01      0.48 o 
   5  15   7        0.06       -0.60      0.60 o 
  -3  16   7        0.40        0.49      0.70 o 
  -2  16   7        0.55        0.53      0.45 o 
  -1  16   7        2.06        1.65      0.47 o 
   0  16   7        0.04        0.78      0.44 o 
   1  16   7        1.60        3.06      0.48 o 
   2  16   7        2.66        3.70      0.49 o 
   3  16   7        0.00       -0.33      0.45 o 
   0  17   7        0.21        1.53      2.04 o 
 -10   0   8        7.23        7.01      1.02 o 
  -9   0   8        0.23        1.97      0.78 o 
  -8   0   8        4.54        2.75      0.74 o 
  -7   0   8       45.69       46.53      1.49 o 
  -6   0   8       18.87       11.87      0.91 o 
  -5   0   8       24.84       22.92      0.92 o 
  -4   0   8        2.48        4.24      0.49 o 
  -3   0   8       90.61       92.31      1.58 o 
  -2   0   8      136.88      130.99      2.12 o 
  -1   0   8        5.66        7.76      1.40 o 
   0   0   8      152.40      168.13      2.30 o 
   1   0   8        4.16        4.17      0.44 o 
   2   0   8       66.16       68.72      1.52 o 
   3   0   8      160.16      171.35      2.67 o 
   4   0   8       38.30       32.32      0.99 o 
   5   0   8       54.01       53.04      1.26 o 
   6   0   8        3.36        5.48      0.90 o 
   7   0   8        4.45        4.24      0.91 o 
   8   0   8       16.14        9.93      1.13 o 
   9   0   8       24.54       32.17      2.35 o 
  10   0   8        0.12        0.13      1.12 o 
 -10   1   8        0.06        1.29      0.57 o 
  -9   1   8       10.08       10.78      0.73 o 
  -8   1   8        6.73        6.57      0.59 o 
  -7   1   8        0.68        2.05      0.44 o 
  -6   1   8        1.86        1.47      0.39 o 
  -5   1   8        0.83        1.00      0.34 o 
  -4   1   8       55.44       51.87      0.83 o 
  -3   1   8       33.30       40.44      0.94 o 
  -2   1   8        2.07        2.75      0.36 o 
  -1   1   8       74.78       82.58      0.95 o 
   0   1   8       10.58       13.64      0.87 o 
   1   1   8       17.55       19.65      0.89 o 
   2   1   8       61.81       65.28      0.87 o 
   3   1   8       53.12       59.08      1.05 o 
   4   1   8        0.02        0.77      0.33 o 
   5   1   8       22.38       25.83      1.13 o 
   6   1   8       25.96       19.45      0.76 o 
   7   1   8       42.08       41.39      1.31 o 
   8   1   8        5.52        4.66      0.68 o 
   9   1   8        9.18        8.54      1.60 o 
  10   1   8        1.05        1.46      1.37 o 
 -10   2   8        0.51        0.28      0.71 o 
  -9   2   8        0.32        0.59      0.63 o 
  -8   2   8        0.00        0.61      0.45 o 
  -7   2   8        9.27        8.88      0.54 o 
  -6   2   8       10.14       10.56      0.51 o 
  -5   2   8        9.20        8.72      0.43 o 
  -4   2   8        0.01        0.42      0.31 o 
  -3   2   8      107.41      112.03      1.36 o 
  -2   2   8        9.62       15.97      0.92 o 
  -1   2   8        0.70        0.61      0.23 o 
   0   2   8       23.27       23.82      0.52 o 
   1   2   8       31.90       33.29      0.66 o 
   2   2   8       64.12       69.67      0.97 o 
   3   2   8       18.37       17.61      0.72 o 
   4   2   8       50.63       53.41      0.98 o 
   5   2   8       12.65       13.55      0.59 o 
   6   2   8        4.14        3.39      0.44 o 
   7   2   8       13.24       16.12      0.88 o 
   8   2   8        0.10        0.75      0.65 o 
   9   2   8        0.98        1.49      0.71 o 
  10   2   8        3.45        2.79      0.84 o 
 -10   3   8        0.00       -0.17      0.64 o 
  -9   3   8        0.54        1.34      0.63 o 
  -8   3   8        1.28        1.31      0.52 o 
  -7   3   8        0.02        0.12      0.40 o 
  -6   3   8        0.25        0.13      0.37 o 
  -5   3   8       34.08       42.17      0.88 o 
  -4   3   8        0.97        1.04      0.34 o 
  -3   3   8        4.44        3.58      0.46 o 
  -2   3   8       61.09       66.86      1.02 o 
  -1   3   8       19.91       16.42      0.71 o 
   0   3   8       28.56       29.62      0.64 o 
   1   3   8       10.99       12.25      0.59 o 
   2   3   8        0.58        0.99      0.30 o 
   3   3   8        3.61        4.42      0.37 o 
   4   3   8        0.07        0.36      0.32 o 
   5   3   8        4.96        8.32      0.60 o 
   6   3   8        1.61        0.78      0.39 o 
   7   3   8        0.50        0.53      0.43 o 
   8   3   8        1.70        1.71      0.59 o 
   9   3   8        1.55        0.83      0.75 o 
 -10   4   8        0.65        1.16      0.73 o 
  -9   4   8        0.06       -0.06      0.59 o 
  -8   4   8        0.32        0.18      0.54 o 
  -7   4   8        5.91        6.37      0.51 o 
  -6   4   8        0.00       -0.33      0.37 o 
  -5   4   8        4.10        3.54      0.43 o 
  -4   4   8        3.33        2.55      0.38 o 
  -3   4   8       23.70       22.38      0.68 o 
  -2   4   8        0.93        0.97      0.29 o 
  -1   4   8        0.01        0.27      0.27 o 
   0   4   8        9.66        9.88      0.41 o 
   1   4   8       27.28       26.86      0.67 o 
   2   4   8        1.98        1.80      0.32 o 
   3   4   8        0.91        0.52      0.34 o 
   4   4   8        0.03       -0.48      0.55 o 
   5   4   8        4.41        3.89      0.55 o 
   6   4   8        2.76        3.29      0.42 o 
   7   4   8        1.20        0.63      0.46 o 
   8   4   8        0.22        0.20      0.49 o 
   9   4   8        0.19       -0.07      0.67 o 
  -9   5   8        1.76        1.22      0.58 o 
  -8   5   8        0.01       -0.06      0.48 o 
  -7   5   8        0.03       -0.32      0.43 o 
  -6   5   8        0.10       -0.36      0.41 o 
  -5   5   8       11.19        9.57      0.67 o 
  -4   5   8        1.09        0.61      0.35 o 
  -3   5   8        0.76        0.82      0.28 o 
  -2   5   8        2.04        1.25      0.28 o 
  -1   5   8        5.44        4.97      0.35 o 
   0   5   8        1.16        1.23      0.29 o 
   1   5   8        3.99        4.65      0.34 o 
   2   5   8       11.92       11.43      0.44 o 
   3   5   8        8.14        8.00      0.43 o 
   4   5   8        0.08       -0.36      0.36 o 
   5   5   8        5.83        4.06      0.43 o 
   6   5   8        0.21       -0.38      0.38 o 
   7   5   8        4.63        4.39      0.51 o 
   8   5   8        0.14       -0.46      0.46 o 
   9   5   8        0.76        0.07      0.53 o 
  -9   6   8        0.20        0.32      1.18 o 
  -8   6   8        1.04        1.03      0.50 o 
  -7   6   8        5.34        4.53      0.51 o 
  -6   6   8        0.01       -0.18      0.41 o 
  -5   6   8        2.16        1.08      0.41 o 
  -4   6   8        0.41        0.63      0.30 o 
  -3   6   8        9.36        7.34      0.39 o 
  -2   6   8        0.23       -0.28      0.28 o 
  -1   6   8        6.39        7.54      0.40 o 
   0   6   8        0.33       -0.07      0.32 o 
   1   6   8        0.01       -0.27      0.27 o 
   2   6   8        7.83        6.10      0.38 o 
   3   6   8       18.12       14.45      0.52 o 
   4   6   8        0.02       -0.34      0.34 o 
   5   6   8        5.51        5.69      0.46 o 
   6   6   8        4.96        4.26      0.49 o 
   7   6   8        4.16        3.13      0.50 o 
   8   6   8        0.62        0.21      0.50 o 
   9   6   8        0.78        0.77      0.55 o 
  -9   7   8        2.62        2.65      0.81 o 
  -8   7   8        0.80        0.13      0.60 o 
  -7   7   8        0.16        0.92      0.58 o 
  -6   7   8        6.64        5.97      0.62 o 
  -5   7   8        2.68        1.77      0.36 o 
  -4   7   8        6.68        4.36      0.38 o 
  -3   7   8       10.27        9.45      0.46 o 
  -2   7   8        0.41        0.28      0.31 o 
  -1   7   8       13.83       15.13      0.77 o 
   0   7   8        1.73        1.08      0.49 o 
   1   7   8        6.76        5.68      0.48 o 
   2   7   8       29.64       31.44      0.70 o 
   3   7   8        3.58        2.46      0.34 o 
   4   7   8       10.86        9.95      0.48 o 
   5   7   8        5.90        2.97      0.43 o 
   6   7   8        1.73        0.14      0.43 o 
   7   7   8        5.42        3.74      0.51 o 
   8   7   8        0.07        0.30      0.51 o 
   9   7   8        0.23        0.14      0.89 o 
  -9   8   8        2.43        6.48      1.76 o 
  -8   8   8        0.42        0.24      0.79 o 
  -7   8   8        1.79        1.61      0.62 o 
  -6   8   8        0.81        1.04      0.53 o 
  -5   8   8        0.31        0.20      0.41 o 
  -4   8   8        0.61       -0.37      0.37 o 
  -3   8   8        0.03        0.00      0.39 o 
  -2   8   8       45.92       43.45      0.99 o 
  -1   8   8       50.23       58.09      1.07 o 
   0   8   8        2.06        1.76      0.39 o 
   1   8   8       15.13       18.01      0.90 o 
   2   8   8        0.01        0.10      0.61 o 
   3   8   8        0.01       -0.36      0.36 o 
   4   8   8       20.98       20.33      0.96 o 
   5   8   8        9.71        7.64      0.87 o 
   6   8   8        0.23       -0.17      0.52 o 
   7   8   8        0.38       -0.25      0.57 o 
   8   8   8       11.40       11.51      1.05 o 
  -8   9   8        1.08        0.63      0.68 o 
  -7   9   8        0.73        0.97      0.62 o 
  -6   9   8        1.64        1.14      0.47 o 
  -5   9   8        1.89        2.81      0.47 o 
  -4   9   8        4.56        4.85      0.49 o 
  -3   9   8       19.16       18.00      0.77 o 
  -2   9   8       23.41       25.57      1.38 o 
  -1   9   8        3.13        3.41      0.45 o 
   0   9   8       32.08       36.50      0.88 o 
   1   9   8       68.54       71.74      1.21 o 
   2   9   8        0.76        1.82      0.39 o 
   3   9   8       22.47       24.04      0.94 o 
   4   9   8        0.78        1.09      0.45 o 
   5   9   8        0.80        1.22      0.53 o 
   6   9   8        2.25        1.94      0.59 o 
   7   9   8        1.18        1.51      0.65 o 
   8   9   8        0.97        1.31      0.79 o 
  -8  10   8        0.60        0.87      0.97 o 
  -7  10   8        0.28        0.51      0.83 o 
  -6  10   8        8.35        8.50      0.74 o 
  -5  10   8        0.03       -0.22      0.63 o 
  -4  10   8       29.99       34.20      1.49 o 
  -3  10   8       34.93       38.87      1.21 o 
  -2  10   8        0.33        0.81      0.43 o 
  -1  10   8       51.39       49.65      1.26 o 
   0  10   8        8.97        7.92      0.51 o 
   1  10   8       20.58       21.82      0.90 o 
   2  10   8       44.94       45.59      1.62 o 
   3  10   8        1.21        2.76      0.48 o 
   4  10   8       12.65       14.80      0.84 o 
   5  10   8        2.26        2.38      0.48 o 
   6  10   8        1.28        1.71      0.60 o 
   7  10   8        0.95        0.93      0.67 o 
  -7  11   8        0.79        1.31      0.77 o 
  -6  11   8        0.03        0.87      0.62 o 
  -5  11   8        1.30        1.36      0.54 o 
  -4  11   8        0.43        0.34      0.49 o 
  -3  11   8        0.88        1.52      0.48 o 
  -2  11   8        8.24        6.16      0.53 o 
  -1  11   8       12.57       13.80      0.60 o 
   0  11   8        2.14        1.22      0.41 o 
   1  11   8        1.10        1.12      0.41 o 
   2  11   8        5.09        5.68      0.52 o 
   3  11   8       44.83       50.72      1.76 o 
   4  11   8        5.78        5.37      0.80 o 
   5  11   8        3.10        2.62      0.56 o 
   6  11   8        2.18        2.83      0.76 o 
   7  11   8        0.11        0.01      1.10 o 
  -6  12   8        0.23        1.03      0.62 o 
  -5  12   8        0.86        1.33      0.59 o 
  -4  12   8        2.36        2.68      0.53 o 
  -3  12   8       16.93       16.34      0.73 o 
  -2  12   8        0.66        1.16      0.45 o 
  -1  12   8        0.54        0.52      0.42 o 
   0  12   8        3.77        2.43      0.42 o 
   1  12   8        8.91        7.70      0.53 o 
   2  12   8        0.02       -0.23      0.42 o 
   3  12   8        7.22        8.40      0.65 o 
   4  12   8        0.12       -0.14      0.49 o 
   5  12   8        0.09       -0.50      0.50 o 
   6  12   8        2.38        3.37      0.74 o 
  -6  13   8        0.23        0.17      0.73 o 
  -5  13   8        0.01       -0.26      0.65 o 
  -4  13   8        0.03        0.52      0.49 o 
  -3  13   8        0.02       -0.31      0.46 o 
  -2  13   8        0.00        0.36      0.44 o 
  -1  13   8        1.76        1.04      0.44 o 
   0  13   8        3.02        3.80      0.49 o 
   1  13   8        5.22        6.07      0.50 o 
   2  13   8        0.65        0.98      0.44 o 
   3  13   8        0.00       -0.11      0.46 o 
   4  13   8        3.76        3.63      0.55 o 
   5  13   8        0.03       -0.52      0.52 o 
  -5  14   8        0.04        1.01      0.69 o 
  -4  14   8        0.04       -0.50      0.50 o 
  -3  14   8        0.08       -0.27      0.47 o 
  -2  14   8        0.02       -0.42      0.45 o 
  -1  14   8        0.52        0.29      0.44 o 
   0  14   8        0.35       -0.02      0.43 o 
   1  14   8        0.00        0.39      0.42 o 
   2  14   8        0.00        0.04      0.44 o 
   3  14   8        0.58        0.59      0.46 o 
   4  14   8        1.03        0.68      0.50 o 
  -3  15   8        0.09       -0.56      0.56 o 
  -2  15   8        0.29        0.65      0.48 o 
  -1  15   8        4.35        4.57      0.70 o 
   0  15   8        0.00       -0.09      0.59 o 
   1  15   8        0.20       -0.07      0.44 o 
   2  15   8        2.56        2.72      0.50 o 
   3  15   8        1.64        1.75      0.56 o 
   0  16   8        0.00        0.80      0.63 o 
  -9   1   9        0.14        0.68      0.59 o 
  -8   1   9        1.21        2.66      0.52 o 
  -7   1   9        1.51        1.39      0.45 o 
  -6   1   9        2.72        1.80      0.43 o 
  -5   1   9        1.75        1.21      0.40 o 
  -4   1   9       17.79       15.67      0.70 o 
  -3   1   9        9.94       12.44      0.75 o 
  -2   1   9       30.15       34.35      0.83 o 
  -1   1   9       36.54       42.88      1.05 o 
   0   1   9       27.89       33.56      0.70 o 
   1   1   9        1.08        1.38      0.28 o 
   2   1   9       18.89       25.96      0.81 o 
   3   1   9       13.27       12.74      0.47 o 
   4   1   9       13.24       13.16      0.57 o 
   5   1   9        2.95        2.46      0.35 o 
   6   1   9        0.08        0.83      0.58 o 
   7   1   9        2.53        4.07      0.69 o 
   8   1   9        2.63        3.04      0.71 o 
   9   1   9        0.00       -0.03      1.23 o 
  -9   2   9        1.48        2.81      0.72 o 
  -8   2   9        6.90        6.58      0.72 o 
  -7   2   9        0.97        2.03      0.55 o 
  -6   2   9        0.20       -0.26      0.47 o 
  -5   2   9        1.25        0.94      0.39 o 
  -4   2   9       11.99       12.36      0.55 o 
  -3   2   9       48.32       56.79      1.01 o 
  -2   2   9        8.19        9.71      0.62 o 
  -1   2   9        2.84        3.58      0.47 o 
   0   2   9        2.57        2.88      0.35 o 
   1   2   9        2.97        2.26      0.35 o 
   2   2   9       45.98       51.23      1.05 o 
   3   2   9        0.47        1.05      0.36 o 
   4   2   9        0.26        1.36      0.43 o 
   5   2   9        0.86        1.48      0.41 o 
   6   2   9        5.39        5.91      0.56 o 
   7   2   9        3.65        6.50      0.72 o 
   8   2   9        0.04        1.21      0.71 o 
   9   2   9        0.06        0.00      0.71 o 
  -9   3   9        0.09        0.64      0.66 o 
  -8   3   9        0.17        0.60      0.54 o 
  -7   3   9        1.15        0.66      0.52 o 
  -6   3   9        2.49        1.38      0.50 o 
  -5   3   9        1.91        1.97      0.40 o 
  -4   3   9        0.13        0.30      0.36 o 
  -3   3   9        0.16        1.24      0.52 o 
  -2   3   9        0.01        0.04      0.32 o 
  -1   3   9        2.82        2.49      0.34 o 
   0   3   9        0.07       -0.29      0.29 o 
   1   3   9        0.12       -0.20      0.34 o 
   2   3   9        6.37        5.38      0.44 o 
   3   3   9        2.94        1.39      0.37 o 
   4   3   9       26.36       25.69      0.85 o 
   5   3   9        8.29        7.83      0.57 o 
   6   3   9        0.05        0.27      0.42 o 
   7   3   9        4.14        4.64      0.55 o 
   8   3   9        1.06        0.76      0.73 o 
   9   3   9        0.51        1.42      0.96 o 
  -9   4   9        0.00        0.19      0.64 o 
  -8   4   9        0.23       -0.28      0.54 o 
  -7   4   9        0.20        0.34      0.47 o 
  -6   4   9        1.73        1.21      0.43 o 
  -5   4   9        5.34        5.93      0.52 o 
  -4   4   9        4.97        4.69      0.46 o 
  -3   4   9        3.75        4.13      0.42 o 
  -2   4   9        0.25        0.16      0.34 o 
  -1   4   9        0.05       -0.31      0.31 o 
   0   4   9        0.00       -0.35      0.35 o 
   1   4   9        2.48        4.13      0.43 o 
   2   4   9       16.65       14.01      0.83 o 
   3   4   9       10.32        8.54      0.52 o 
   4   4   9        0.41       -0.13      0.41 o 
   5   4   9        3.76        4.81      0.52 o 
   6   4   9        0.23       -0.34      0.45 o 
   7   4   9        0.02        0.50      0.56 o 
   8   4   9        0.62        0.00      0.67 o 
   9   4   9        0.31       -0.24      1.47 o 
  -9   5   9        0.32        0.75      0.66 o 
  -8   5   9        0.07       -0.62      0.62 o 
  -7   5   9        0.89        1.03      0.50 o 
  -6   5   9        0.04       -0.44      0.44 o 
  -5   5   9        4.44        3.12      0.48 o 
  -4   5   9        2.11        3.15      0.43 o 
  -3   5   9        0.75        0.99      0.37 o 
  -2   5   9        8.28        8.51      0.48 o 
  -1   5   9        0.25        0.13      0.37 o 
   0   5   9        2.54        1.46      0.39 o 
   1   5   9        0.98        0.38      0.37 o 
   2   5   9        1.39        0.39      0.43 o 
   3   5   9        6.38        5.67      0.48 o 
   4   5   9        4.02        4.02      0.49 o 
   5   5   9        0.00        0.31      0.45 o 
   6   5   9        0.04       -0.45      0.45 o 
   7   5   9        0.24        0.64      0.58 o 
   8   5   9        0.01        0.08      0.59 o 
  -8   6   9        1.04        0.60      0.73 o 
  -7   6   9        0.77        0.89      0.50 o 
  -6   6   9        0.77        0.45      0.46 o 
  -5   6   9        0.00       -0.15      0.42 o 
  -4   6   9        4.48        3.39      0.47 o 
  -3   6   9        6.76        6.40      0.47 o 
  -2   6   9        4.20        3.98      0.42 o 
  -1   6   9       13.17       13.31      0.86 o 
   0   6   9        0.21       -0.05      0.51 o 
   1   6   9        3.44        2.87      0.43 o 
   2   6   9        3.43        4.39      0.45 o 
   3   6   9        0.01        0.54      0.41 o 
   4   6   9        1.57        0.64      0.51 o 
   5   6   9        0.02        0.16      0.45 o 
   6   6   9        4.90        4.79      0.60 o 
   7   6   9        0.39        0.62      0.55 o 
   8   6   9        0.93        0.08      0.61 o 
  -8   7   9        0.77        2.20      0.72 o 
  -7   7   9        0.87        1.56      0.66 o 
  -6   7   9        0.43       -0.07      0.53 o 
  -5   7   9        2.01        2.35      0.46 o 
  -4   7   9        3.34        5.03      0.48 o 
  -3   7   9        3.40        2.16      0.40 o 
  -2   7   9        4.01        2.79      0.42 o 
  -1   7   9        4.11        6.21      0.43 o 
   0   7   9       17.36       18.63      0.62 o 
   1   7   9        0.47        0.20      0.36 o 
   2   7   9        1.43        0.24      0.51 o 
   3   7   9        1.82        1.77      0.44 o 
   4   7   9        0.01        0.25      0.57 o 
   5   7   9        0.08        0.39      0.45 o 
   6   7   9        0.00       -0.37      0.45 o 
   7   7   9        0.91        1.71      0.52 o 
   8   7   9        7.16        7.42      0.71 o 
  -8   8   9        0.00        0.37      0.70 o 
  -7   8   9        0.20       -0.52      0.64 o 
  -6   8   9        0.41        0.60      0.58 o 
  -5   8   9        0.02       -0.49      0.49 o 
  -4   8   9        0.18       -0.48      0.48 o 
  -3   8   9        3.45        4.14      0.46 o 
  -2   8   9       28.26       27.97      0.97 o 
  -1   8   9        0.81        2.06      0.44 o 
   0   8   9        1.67        2.11      0.44 o 
   1   8   9       15.09       18.39      0.93 o 
   2   8   9        0.08       -0.14      0.34 o 
   3   8   9        3.98        3.48      0.59 o 
   4   8   9        0.04        0.02      0.42 o 
   5   8   9        1.58        2.04      0.57 o 
   6   8   9        0.02       -0.55      0.55 o 
   7   8   9        0.26       -0.58      0.64 o 
  -7   9   9        2.47        2.38      0.73 o 
  -6   9   9        0.25        1.07      0.62 o 
  -5   9   9        0.61        0.50      0.55 o 
  -4   9   9        5.55        3.46      0.68 o 
  -3   9   9        0.35        0.72      0.43 o 
  -2   9   9        4.22        5.15      0.51 o 
  -1   9   9        0.69        0.70      0.43 o 
   0   9   9        0.04       -0.21      0.42 o 
   1   9   9        5.30        5.33      0.50 o 
   2   9   9        7.63        8.32      0.57 o 
   3   9   9        4.05        3.89      0.61 o 
   4   9   9        4.31        5.32      0.71 o 
   5   9   9        2.88        1.98      0.60 o 
   6   9   9        2.56        2.43      0.65 o 
   7   9   9        0.82        0.60      0.71 o 
  -7  10   9        0.03        0.27      0.77 o 
  -6  10   9        3.01        1.51      1.02 o 
  -5  10   9        0.02        0.76      0.69 o 
  -4  10   9        4.70        6.19      0.62 o 
  -3  10   9        0.04        0.76      0.50 o 
  -2  10   9        0.34        0.15      0.47 o 
  -1  10   9        0.04       -0.41      0.41 o 
   0  10   9        1.95        1.35      0.44 o 
   1  10   9        3.07        2.49      0.53 o 
   2  10   9        7.35        6.12      0.55 o 
   3  10   9        4.23        3.38      0.51 o 
   4  10   9        0.00       -0.21      0.56 o 
   5  10   9        0.06        0.97      0.60 o 
   6  10   9        4.74        6.08      1.11 o 
  -6  11   9        9.59       11.84      1.70 o 
  -5  11   9        0.52        0.51      0.63 o 
  -4  11   9        6.81        6.03      0.63 o 
  -3  11   9        0.00        0.28      0.49 o 
  -2  11   9        2.69        3.30      0.52 o 
  -1  11   9        1.11        0.30      0.43 o 
   0  11   9        1.05        0.78      0.44 o 
   1  11   9        0.29       -0.41      0.44 o 
   2  11   9        2.72        1.51      0.50 o 
   3  11   9        0.22        0.47      0.49 o 
   4  11   9       11.89       11.93      0.89 o 
   5  11   9        2.59        1.41      1.12 o 
   6  11   9        0.77        3.56      0.92 o 
  -5  12   9        0.37        1.53      0.67 o 
  -4  12   9        8.13        8.23      0.67 o 
  -3  12   9        0.18        1.08      0.51 o 
  -2  12   9        0.90        1.40      0.50 o 
  -1  12   9        0.07       -0.44      0.44 o 
   0  12   9        0.01       -0.42      0.42 o 
   1  12   9        0.52        0.80      0.55 o 
   2  12   9        0.01        0.05      0.46 o 
   3  12   9        1.67        0.98      0.51 o 
   4  12   9        0.00       -0.37      0.59 o 
   5  12   9        1.84        2.92      1.12 o 
  -4  13   9        0.02       -0.62      0.62 o 
  -3  13   9        0.50       -0.29      0.55 o 
  -2  13   9        0.59       -0.47      0.47 o 
  -1  13   9        0.15       -0.47      0.47 o 
   0  13   9        0.16       -0.44      0.44 o 
   1  13   9        1.14        0.60      0.46 o 
   2  13   9        1.06        0.92      0.50 o 
   3  13   9        0.15       -0.30      0.58 o 
   4  13   9        0.29        0.43      0.65 o 
  -3  14   9        0.16        0.07      0.69 o 
  -2  14   9        0.16       -0.40      0.55 o 
  -1  14   9        1.52        1.37      0.51 o 
   0  14   9        0.48        0.66      0.54 o 
   1  14   9        2.05        3.39      0.70 o 
   2  14   9        0.04       -0.52      0.54 o 
   3  14   9        0.09       -0.57      0.76 o 
  -8   0  10        1.22        1.21      0.69 o 
  -7   0  10        1.03        1.36      0.68 o 
  -6   0  10        3.37        4.39      0.75 o 
  -5   0  10        0.69        0.35      0.59 o 
  -4   0  10        0.02       -0.39      0.57 o 
  -3   0  10        3.50        0.90      0.86 o 
  -2   0  10       18.79       26.23      2.07 o 
  -1   0  10       66.38       81.90      1.67 o 
   0   0  10       64.18       72.61      1.65 o 
   1   0  10       17.54       34.00      1.96 o 
   2   0  10        7.14        7.66      0.58 o 
   3   0  10        3.65        5.97      0.61 o 
   4   0  10        4.15        4.05      0.54 o 
   5   0  10        0.12       -0.18      0.51 o 
   6   0  10        0.97        0.57      0.55 o 
   7   0  10        1.36        0.23      0.94 o 
   8   0  10        6.46        9.12      1.24 o 
  -8   1  10        2.58        3.78      0.70 o 
  -7   1  10        0.04       -0.01      0.56 o 
  -6   1  10        1.03        0.68      0.40 o 
  -5   1  10        0.31       -0.24      0.40 o 
  -4   1  10        1.97        1.82      0.45 o 
  -3   1  10        0.99        0.79      0.38 o 
  -2   1  10       20.07       17.76      0.95 o 
  -1   1  10        4.19        9.09      1.17 o 
   0   1  10        9.95       14.94      2.13 o 
   1   1  10       65.33       84.66      1.15 o 
   2   1  10        6.52        9.17      0.48 o 
   3   1  10        3.58        2.90      0.38 o 
   4   1  10        1.36        0.94      0.43 o 
   5   1  10        0.51        1.36      0.55 o 
   6   1  10        1.18        2.38      0.75 o 
   7   1  10        2.15        2.88      0.71 o 
   8   1  10        5.45        5.37      0.89 o 
  -8   2  10        0.96        1.29      0.61 o 
  -7   2  10        0.38        1.47      0.57 o 
  -6   2  10        0.04       -0.19      0.52 o 
  -5   2  10        5.93        5.61      0.57 o 
  -4   2  10        7.34        7.38      0.51 o 
  -3   2  10       12.79       13.02      0.58 o 
  -2   2  10        3.06        3.52      0.44 o 
  -1   2  10       22.77       26.42      0.81 o 
   0   2  10        0.00        0.24      0.38 o 
   1   2  10        2.16        4.85      0.64 o 
   2   2  10       19.95       19.56      0.95 o 
   3   2  10        3.78        4.43      0.45 o 
   4   2  10        0.11        0.47      0.39 o 
   5   2  10        6.49        7.56      0.57 o 
   6   2  10        7.66        8.39      0.78 o 
   7   2  10        0.16        0.96      0.81 o 
   8   2  10        0.68        1.92      0.75 o 
  -8   3  10        0.14        0.25      0.60 o 
  -7   3  10        1.79        2.04      0.59 o 
  -6   3  10        0.27       -0.52      0.52 o 
  -5   3  10        0.30        0.17      0.41 o 
  -4   3  10        9.46        9.20      0.53 o 
  -3   3  10        0.01        0.57      0.38 o 
  -2   3  10        3.26        4.31      0.42 o 
  -1   3  10        4.65        4.61      0.42 o 
   0   3  10        2.07        3.01      0.52 o 
   1   3  10        1.76        0.52      0.39 o 
   2   3  10        0.40       -0.33      0.42 o 
   3   3  10        3.64        3.85      0.64 o 
   4   3  10        0.65        0.64      0.48 o 
   5   3  10        0.00        0.02      0.48 o 
   6   3  10        1.32        2.20      0.58 o 
   7   3  10        0.26        0.40      0.63 o 
   8   3  10        0.07        0.31      0.70 o 
  -8   4  10        0.03       -0.26      0.56 o 
  -7   4  10        0.05       -0.36      0.54 o 
  -6   4  10        3.61        3.44      0.55 o 
  -5   4  10        0.00       -0.19      0.46 o 
  -4   4  10        3.12        4.09      0.56 o 
  -3   4  10        0.08       -0.15      0.40 o 
  -2   4  10        2.47        1.40      0.40 o 
  -1   4  10        0.54       -0.38      0.38 o 
   0   4  10        2.13        1.55      0.40 o 
   1   4  10        0.44       -0.27      0.42 o 
   2   4  10        0.46       -0.43      0.43 o 
   3   4  10        0.02       -0.41      0.41 o 
   4   4  10        0.23        0.04      0.46 o 
   5   4  10        0.22        0.35      0.48 o 
   6   4  10        0.80        0.73      0.52 o 
   7   4  10        0.00        0.09      1.03 o 
   8   4  10        0.00       -0.91      0.92 o 
  -8   5  10        0.21       -0.66      0.66 o 
  -7   5  10        0.08       -0.57      0.57 o 
  -6   5  10        1.37        1.00      0.51 o 
  -5   5  10        0.00       -0.23      0.46 o 
  -4   5  10        3.94        4.37      0.55 o 
  -3   5  10        0.16        0.18      0.40 o 
  -2   5  10        0.71        0.59      0.40 o 
  -1   5  10        0.06       -0.34      0.37 o 
   0   5  10        1.16        1.08      0.48 o 
   1   5  10        0.02       -0.46      0.48 o 
   2   5  10        0.41        0.54      0.43 o 
   3   5  10        0.00       -0.44      0.44 o 
   4   5  10        7.79        7.13      0.59 o 
   5   5  10        0.00        0.01      0.48 o 
   6   5  10        0.01       -0.41      0.50 o 
   7   5  10        0.00        0.42      0.75 o 
  -7   6  10        0.05        0.19      0.52 o 
  -6   6  10        0.14       -0.07      0.49 o 
  -5   6  10        0.59        0.76      0.47 o 
  -4   6  10        1.66        1.31      0.47 o 
  -3   6  10        1.65        2.10      0.44 o 
  -2   6  10        3.51        3.71      0.47 o 
  -1   6  10        1.38        0.83      0.40 o 
   0   6  10        0.05       -0.42      0.42 o 
   1   6  10        1.53        0.59      0.43 o 
   2   6  10        6.80        8.55      0.56 o 
   3   6  10        0.04       -0.43      0.43 o 
   4   6  10        0.08       -0.45      0.45 o 
   5   6  10        0.69        0.58      0.51 o 
   6   6  10        2.73        1.48      0.70 o 
   7   6  10        0.58       -0.24      0.62 o 
  -7   7  10        0.28       -0.02      0.69 o 
  -6   7  10        0.42        0.14      0.59 o 
  -5   7  10        0.08       -0.04      0.46 o 
  -4   7  10        0.42        0.09      0.46 o 
  -3   7  10        0.16       -0.02      0.41 o 
  -2   7  10        4.15        3.19      0.46 o 
  -1   7  10        7.97        7.19      0.57 o 
   0   7  10        7.07        8.49      0.58 o 
   1   7  10        0.04        0.08      0.44 o 
   2   7  10        0.22        0.85      0.45 o 
   3   7  10        4.22        3.21      0.52 o 
   4   7  10        0.03       -0.12      0.47 o 
   5   7  10        0.21       -0.17      0.49 o 
   6   7  10        1.63        1.91      0.60 o 
   7   7  10        0.84        0.67      0.67 o 
  -7   8  10        1.05        3.04      1.76 o 
  -6   8  10        0.64        0.88      0.62 o 
  -5   8  10        0.94        1.60      0.60 o 
  -4   8  10        0.17        0.58      0.55 o 
  -3   8  10        0.03        0.32      0.51 o 
  -2   8  10        5.39        5.01      0.56 o 
  -1   8  10        0.04       -0.02      0.43 o 
   0   8  10       18.45       19.44      0.76 o 
   1   8  10       10.81       11.24      0.60 o 
   2   8  10        2.56        1.58      0.47 o 
   3   8  10        0.02        0.32      0.46 o 
   4   8  10        1.44        1.36      0.62 o 
   5   8  10        0.05       -0.05      0.68 o 
   6   8  10        2.86        3.89      0.84 o 
  -6   9  10        0.01        0.64      0.68 o 
  -5   9  10        0.04        0.69      0.60 o 
  -4   9  10        5.74        2.62      0.61 o 
  -3   9  10        7.01        6.58      0.68 o 
  -2   9  10        0.39        0.22      0.56 o 
  -1   9  10        0.03       -0.43      0.53 o 
   0   9  10        2.86        2.63      0.58 o 
   1   9  10        0.00        0.64      0.56 o 
   2   9  10       13.59       12.44      0.82 o 
   3   9  10        5.32        5.24      0.71 o 
   4   9  10        0.01        0.28      0.62 o 
   5   9  10        2.40        3.26      0.99 o 
   6   9  10        2.84        3.58      1.35 o 
  -5  10  10        7.04        7.14      0.79 o 
  -4  10  10        0.05        0.86      0.60 o 
  -3  10  10        1.63        1.49      0.57 o 
  -2  10  10        1.93        0.87      0.64 o 
  -1  10  10        0.10       -0.53      0.53 o 
   0  10  10        0.01       -0.41      0.53 o 
   1  10  10        3.14        2.56      0.62 o 
   2  10  10        0.13       -0.41      0.59 o 
   3  10  10        4.83        4.70      0.72 o 
   4  10  10       11.07       10.69      0.90 o 
   5  10  10        0.68        2.08      0.86 o 
  -5  11  10        0.87        0.90      1.14 o 
  -4  11  10        1.36        2.41      0.79 o 
  -3  11  10        2.57        2.89      0.72 o 
  -2  11  10        0.82        1.02      0.65 o 
  -1  11  10        1.25        1.58      0.63 o 
   0  11  10        0.09       -0.46      0.54 o 
   1  11  10        0.56        0.59      0.59 o 
   2  11  10        0.57        0.16      0.61 o 
   3  11  10        0.74        1.25      0.66 o 
   4  11  10        0.48        1.46      0.73 o 
  -3  12  10        0.14        1.44      0.90 o 
  -2  12  10        0.43        0.58      0.58 o 
  -1  12  10        2.64        3.15      0.61 o 
   0  12  10        0.44        0.06      0.52 o 
   1  12  10        0.20       -0.53      0.53 o 
   2  12  10        3.46        3.21      0.67 o 
   3  12  10        2.34        1.70      1.19 o 
  -2  13  10        0.10       -0.09      0.70 o 
  -1  13  10        0.01        0.28      0.61 o 
   0  13  10        0.69        0.18      0.74 o 
   1  13  10        0.46       -0.16      0.64 o 
   2  13  10        1.82        3.21      0.94 o 
  -7   1  11        0.94        1.35      0.63 o 
  -6   1  11        0.41        1.45      0.56 o 
  -5   1  11        3.19        2.55      0.55 o 
  -4   1  11        0.38        0.40      0.50 o 
  -3   1  11        0.41       -0.51      0.51 o 
  -2   1  11       17.66       21.13      1.36 o 
  -1   1  11        0.29        1.28      0.49 o 
   0   1  11        5.05        6.64      0.58 o 
   1   1  11        0.03        0.94      0.46 o 
   2   1  11        1.38        2.54      0.47 o 
   3   1  11        1.32        2.06      0.46 o 
   4   1  11        0.03        0.32      0.44 o 
   5   1  11        0.82        0.49      0.72 o 
   6   1  11        0.31        0.12      0.51 o 
   7   1  11        0.68        0.53      0.69 o 
  -7   2  11        2.15        2.38      0.63 o 
  -6   2  11        0.41       -0.37      0.53 o 
  -5   2  11        0.10       -0.23      0.50 o 
  -4   2  11        0.51        0.24      0.49 o 
  -3   2  11        0.66        0.69      0.49 o 
  -2   2  11        0.39        1.38      0.57 o 
  -1   2  11        3.62        3.94      0.48 o 
   0   2  11       15.91       20.69      1.03 o 
   1   2  11        2.27        3.21      0.45 o 
   2   2  11        1.81        1.69      0.41 o 
   3   2  11        1.46        1.24      0.40 o 
   4   2  11        0.32       -0.39      0.48 o 
   5   2  11        0.75        1.04      0.62 o 
   6   2  11        1.10        1.66      0.69 o 
   7   2  11        0.27        0.36      0.68 o 
  -7   3  11        0.03        0.13      0.56 o 
  -6   3  11        0.07        0.10      0.54 o 
  -5   3  11        0.62       -0.53      0.53 o 
  -4   3  11        1.63        2.04      0.49 o 
  -3   3  11        0.59        0.33      0.42 o 
  -2   3  11        0.26        0.27      0.42 o 
  -1   3  11        0.58        0.67      0.45 o 
   0   3  11        0.04        0.91      0.44 o 
   1   3  11        0.00        0.38      0.46 o 
   2   3  11        1.15        0.83      0.43 o 
   3   3  11        0.36       -0.21      0.48 o 
   4   3  11        1.76        1.78      0.55 o 
   5   3  11        0.00        0.48      0.70 o 
   6   3  11        5.76        3.08      0.89 o 
   7   3  11        0.35       -0.09      1.00 o 
  -7   4  11        0.01       -0.54      0.54 o 
  -6   4  11        0.92       -0.07      0.61 o 
  -5   4  11        0.00       -0.24      0.54 o 
  -4   4  11        1.30        1.54      0.48 o 
  -3   4  11        0.65        1.09      0.47 o 
  -2   4  11        0.02       -0.42      0.42 o 
  -1   4  11        1.28        1.97      0.45 o 
   0   4  11        0.72        0.41      0.42 o 
   1   4  11        0.00       -0.43      0.43 o 
   2   4  11        0.36       -0.10      0.47 o 
   3   4  11        0.00       -0.47      0.47 o 
   4   4  11        2.22        1.01      0.57 o 
   5   4  11        0.96        0.15      0.62 o 
   6   4  11        0.15       -0.05      0.64 o 
  -6   5  11        0.00       -0.29      0.64 o 
  -5   5  11        0.64        0.08      0.51 o 
  -4   5  11        0.17        0.14      0.53 o 
  -3   5  11        2.19        1.09      0.47 o 
  -2   5  11        0.16       -0.40      0.42 o 
  -1   5  11        0.12       -0.38      0.42 o 
   0   5  11        0.30        0.49      0.43 o 
   1   5  11        1.17        0.73      0.50 o 
   2   5  11        0.36        0.19      0.47 o 
   3   5  11        0.20       -0.20      0.50 o 
   4   5  11        0.04       -0.50      0.50 o 
   5   5  11        0.07       -0.58      0.58 o 
   6   5  11        0.21       -0.52      0.52 o 
  -6   6  11        0.83        1.54      0.61 o 
  -5   6  11        0.35        1.24      0.53 o 
  -4   6  11        0.67        0.41      0.50 o 
  -3   6  11        0.04       -0.44      0.44 o 
  -2   6  11        2.41        1.39      0.47 o 
  -1   6  11        1.53        1.83      0.46 o 
   0   6  11        1.96        1.82      0.46 o 
   1   6  11        1.03        0.79      0.49 o 
   2   6  11        0.06       -0.47      0.47 o 
   3   6  11        0.00       -0.07      0.51 o 
   4   6  11        0.70        0.65      0.53 o 
   5   6  11        0.20        0.62      0.55 o 
   6   6  11        0.43       -0.34      0.62 o 
  -6   7  11        0.25        1.06      0.71 o 
  -5   7  11        0.00       -0.32      0.60 o 
  -4   7  11        0.68        0.38      0.49 o 
  -3   7  11        1.07        0.79      0.48 o 
  -2   7  11        0.21       -0.05      0.44 o 
  -1   7  11        2.99        3.81      0.50 o 
   0   7  11        2.50        2.15      0.51 o 
   1   7  11        0.01        0.16      0.48 o 
   2   7  11        0.22        0.16      0.51 o 
   3   7  11        0.77        1.31      0.53 o 
   4   7  11        0.06       -0.23      0.53 o 
   5   7  11        0.52        0.41      0.60 o 
  -5   8  11        0.06        0.59      0.67 o 
  -4   8  11        0.93        0.56      0.59 o 
  -3   8  11        2.90        2.44      0.60 o 
  -2   8  11        0.05       -0.33      0.50 o 
  -1   8  11        2.81        3.36      0.56 o 
   0   8  11        0.00        0.74      0.58 o 
   1   8  11        1.41        1.42      0.49 o 
   2   8  11        0.27        0.12      0.63 o 
   3   8  11        0.12        0.50      0.64 o 
   4   8  11        1.08        0.17      0.68 o 
   5   8  11        0.41       -0.40      0.83 o 
  -4   9  11        0.04        0.13      0.63 o 
  -3   9  11        0.52        0.85      0.58 o 
  -2   9  11        0.15       -0.39      0.55 o 
  -1   9  11        1.62        0.29      0.59 o 
   0   9  11        1.18        0.17      0.59 o 
   1   9  11        0.04       -0.59      0.59 o 
   2   9  11        1.06        0.40      0.64 o 
   3   9  11        0.36        0.41      0.68 o 
   4   9  11        1.06        0.95      0.78 o 
  -3  10  11        1.09        1.38      0.82 o 
  -2  10  11        0.24        0.78      0.58 o 
  -1  10  11        0.65        0.75      0.62 o 
   0  10  11        0.23       -0.37      0.59 o 
   1  10  11        0.06       -0.32      0.62 o 
   2  10  11        0.42       -0.56      0.66 o 
   3  10  11        0.91        0.57      0.94 o 
  -2  11  11        0.59        0.61      0.94 o 
  -1  11  11        1.43        1.70      0.95 o 
   0  11  11        0.08       -0.20      0.69 o 
   1  11  11        0.16       -0.23      0.77 o 
   2  11  11        1.46        1.79      0.97 o 
  -6   0  12        0.08        1.85      1.20 o 
  -5   0  12        0.50        1.39      0.96 o 
  -4   0  12        0.23       -0.28      0.88 o 
  -3   0  12        5.99        8.96      1.14 o 
  -2   0  12        0.11        1.00      0.88 o 
  -1   0  12       12.05        9.35      1.15 o 
   0   0  12        3.04        2.83      0.97 o 
   1   0  12        1.61        2.92      0.93 o 
   2   0  12        6.24        7.20      1.02 o 
   3   0  12        2.56        3.58      0.93 o 
   4   0  12        0.02        0.14      0.84 o 
   5   0  12        1.70        1.96      1.05 o 
  -6   1  12        0.20       -0.84      1.34 o 
  -5   1  12        0.92        1.48      0.55 o 
  -4   1  12        0.15        0.41      0.51 o 
  -3   1  12        0.75        1.60      0.54 o 
  -2   1  12        0.56       -0.05      0.51 o 
  -1   1  12        2.11        4.15      0.57 o 
   0   1  12        6.79        7.42      0.63 o 
   1   1  12        9.57        9.45      0.65 o 
   2   1  12        0.65        1.27      0.50 o 
   3   1  12        4.57        6.59      0.59 o 
   4   1  12        0.93        1.28      0.52 o 
   5   1  12        0.00       -0.09      0.69 o 
  -5   2  12        0.32       -0.26      0.53 o 
  -4   2  12        0.85        0.17      0.52 o 
  -3   2  12        0.91        1.22      0.54 o 
  -2   2  12        3.67        3.43      0.57 o 
  -1   2  12        2.40        2.44      0.54 o 
   0   2  12        1.30        1.76      0.53 o 
   1   2  12        0.33        0.38      0.50 o 
   2   2  12        1.64        1.19      0.51 o 
   3   2  12        0.02       -0.27      0.49 o 
   4   2  12        3.38        4.40      0.62 o 
   5   2  12        0.45        1.21      0.57 o 
  -5   3  12        0.44       -0.53      0.53 o 
  -4   3  12        0.01       -0.20      0.52 o 
  -3   3  12        0.05        0.19      0.52 o 
  -2   3  12        0.02        0.09      0.55 o 
  -1   3  12        0.09        0.71      0.48 o 
   0   3  12        1.88        2.04      0.49 o 
   1   3  12        0.14       -0.44      0.44 o 
   2   3  12        0.82        0.16      0.50 o 
   3   3  12        0.18        0.28      0.58 o 
   4   3  12        0.84        0.73      0.62 o 
   5   3  12        0.12        0.21      0.63 o 
  -5   4  12        0.01       -0.74      0.74 o 
  -4   4  12        0.04       -0.55      0.55 o 
  -3   4  12        2.00        1.34      0.54 o 
  -2   4  12        0.17        0.68      0.48 o 
  -1   4  12        0.10        0.02      0.46 o 
   0   4  12        0.02       -0.11      0.46 o 
   1   4  12        0.18        0.14      0.45 o 
   2   4  12        0.22        0.12      0.45 o 
   3   4  12        0.00       -0.47      0.47 o 
   4   4  12        0.00       -0.60      0.60 o 
   5   4  12        0.21       -0.79      0.79 o 
  -5   5  12        0.49       -0.58      0.66 o 
  -4   5  12        0.03       -0.50      0.50 o 
  -3   5  12        0.02       -0.48      0.48 o 
  -2   5  12        0.13        0.01      0.48 o 
  -1   5  12        1.60        1.30      0.49 o 
   0   5  12        0.05       -0.46      0.46 o 
   1   5  12        0.12        0.17      0.46 o 
   2   5  12        0.15        0.27      0.46 o 
   3   5  12        1.29        0.79      0.57 o 
   4   5  12        0.05       -0.62      0.84 o 
  -4   6  12        0.42        0.55      0.56 o 
  -3   6  12        0.19       -0.40      0.49 o 
  -2   6  12        0.34        0.17      0.49 o 
  -1   6  12        0.03       -0.47      0.47 o 
   0   6  12        0.13       -0.36      0.46 o 
   1   6  12        2.81        3.23      0.52 o 
   2   6  12        0.13       -0.54      0.54 o 
   3   6  12        0.11       -0.27      0.55 o 
   4   6  12        0.03       -0.08      0.83 o 
  -4   7  12        0.01        0.43      0.98 o 
  -3   7  12        0.00       -0.02      0.53 o 
  -2   7  12        1.68        1.99      0.51 o 
  -1   7  12        0.61        0.04      0.48 o 
   0   7  12        1.13       -0.15      0.46 o 
   1   7  12        0.06       -0.22      0.52 o 
   2   7  12        0.03        0.27      0.56 o 
   3   7  12        0.33       -0.39      0.59 o 
  -3   8  12        0.00       -0.11      0.64 o 
  -2   8  12        0.13        0.27      0.62 o 
  -1   8  12        0.13       -0.28      0.56 o 
   0   8  12        2.33        1.64      0.65 o 
   1   8  12        0.32       -0.64      0.64 o 
   2   8  12        2.08        1.56      0.78 o 
  -1   9  12        0.18       -0.65      0.65 o 
   0   9  12        0.02       -0.69      0.76 o 
   1   9  12        0.75        0.11      1.03 o 
  -3   1  13        0.04        0.32      0.67 o 
  -2   1  13        0.03       -0.64      0.64 o 
  -1   1  13        0.72        0.54      0.67 o 
   0   1  13        0.11       -0.26      0.70 o 
   1   1  13        0.45        1.99      0.69 o 
   2   1  13        0.42        0.54      0.77 o 
   3   1  13        0.76        0.65      0.77 o 
  -3   2  13        0.14       -0.07      0.57 o 
  -2   2  13        0.38        0.75      0.55 o 
  -1   2  13        0.69        0.17      0.53 o 
   0   2  13        0.24       -0.52      0.52 o 
   1   2  13        2.38        2.65      0.56 o 
   2   2  13        0.09        0.52      0.57 o 
   3   2  13        0.03        0.40      0.57 o 
  -3   3  13        0.00       -0.65      0.65 o 
  -2   3  13        0.89       -0.61      0.62 o 
  -1   3  13        0.55        0.35      0.62 o 
   0   3  13        0.15       -0.68      0.68 o 
   1   3  13        0.00        0.34      0.62 o 
   2   3  13        0.02        0.09      0.64 o 
  -2   4  13        0.47        0.18      0.63 o 
  -1   4  13        0.06       -0.23      0.90 o 
   0   4  13        0.00       -0.26      0.61 o 
   1   4  13        0.01        0.39      0.69 o 
   2   4  13        0.09       -0.15      0.66 o 
  -1   5  13        0.08        0.56      0.52 o 
   0   5  13        0.24        0.63      0.53 o 
   1   5  13        0.09       -0.41      0.52 o 
                                                 
